# Supplementary material for: ﻿Two new endemic species, Peucedanummiroense and P.tongkangense (Apiaceae), from Korea
Source: PhytoKeys. 2022 Sep 29;210:35–52. doi: 10.3897/phytokeys.210.86067 (PMC9836632; doi:10.3897/phytokeys.210.86067)
Supplement: XML Treatment for Peucedanum miroense [file phytokeys.210.86067-treatment1.xml]

<!DOCTYPE tp:taxon-treatment
  PUBLIC "-//TaxonX//DTD Taxonomic Treatment Publishing DTD v0 20100105//EN" "tax-treatment-NSO.dtd">
<tp:taxon-treatment xmlns:tp="http://www.plazi.org/taxpub"><tp:treatment-meta><kwd-group><label>Taxon classification</label><kwd>
              <named-content content-type="kingdom">Plantae</named-content>
            </kwd><kwd>
              <named-content content-type="order">Apiales</named-content>
            </kwd><kwd>
              <named-content content-type="family">Apiaceae</named-content>
            </kwd></kwd-group><mixed-citation publication-type="journal"><person-group><name><surname>Kim</surname><given-names>Kyeonghee</given-names></name><name><surname>Suh</surname><given-names>Hwa-Jung</given-names></name><name><surname>Song</surname><given-names>Jun-Ho</given-names></name></person-group><article-title>﻿Two new endemic species, <italic><tp:taxon-name><tp:taxon-name-part taxon-name-part-type="genus" reg="Peucedanum">Peucedanum</tp:taxon-name-part><tp:taxon-name-part taxon-name-part-type="species" reg="miroense">miroense</tp:taxon-name-part></tp:taxon-name></italic> and <italic><tp:taxon-name><tp:taxon-name-part taxon-name-part-type="genus" reg="Peucedanum">P.</tp:taxon-name-part><tp:taxon-name-part taxon-name-part-type="species" reg="tongkangense">tongkangense</tp:taxon-name-part></tp:taxon-name></italic> (<tp:taxon-name><tp:taxon-name-part taxon-name-part-type="family">Apiaceae</tp:taxon-name-part></tp:taxon-name>), from Korea</article-title><source>PhytoKeys</source><day>29</day><month>09</month><year>2022</year><volume>210</volume><fpage>35</fpage><lpage>52</lpage><pub-id pub-id-type="doi">10.3897/phytokeys.210.86067</pub-id></mixed-citation></tp:treatment-meta><tp:nomenclature><label>﻿</label><tp:taxon-name>
            <object-id xmlns:xlink="http://www.w3.org/1999/xlink" content-type="arpha" xlink:type="simple">21FDD014-11EA-56D6-B55B-E2AC8AA05AEB</object-id>
            <tp:taxon-name-part taxon-name-part-type="genus" reg="Peucedanum">Peucedanum</tp:taxon-name-part>
            <tp:taxon-name-part taxon-name-part-type="species" reg="miroense">miroense</tp:taxon-name-part>
            <object-id xmlns:xlink="http://www.w3.org/1999/xlink" content-type="ipni" xlink:type="simple">urn:lsid:ipni.org:names:77305892-1</object-id>
          </tp:taxon-name><tp:taxon-authority>K. Kim, H.J.Suh &amp; J.H.Song</tp:taxon-authority><tp:taxon-status xmlns:xlink="http://www.w3.org/1999/xlink" xlink:type="simple">sp. nov.</tp:taxon-status><xref ref-type="fig" rid="F1">Figs 1</xref><xref ref-type="fig" rid="F2">, 2</xref><xref ref-type="fig" rid="F6">, 6A</xref></tp:nomenclature><tp:treatment-sec sec-type="material" id="SECID0EHAAE"><title>Type.</title><p>Korea. Gangwon Province: Samcheok-si, Miro-myeon, Naemiro-ri, Swinŭm-san, crevices of rocks on mountain summits, <named-content xmlns:xlink="http://www.w3.org/1999/xlink" content-type="dwc:verbatimCoordinates" xlink:type="simple"><named-content content-type="geo-json" specific-use="{&#34;type&#34;:&#34;Point&#34;,&#34;coordinates&#34;:[129.030389,37.443806]}" id="NCID0EQAAE" xlink:type="simple">37°26'37.7"N, 129°01'49.4"E</named-content></named-content>, alt. 540 m, 7 September 2021, <italic>J.H.Song</italic> &amp; <italic>S. Yang</italic>, <italic><abbrev xmlns:xlink="http://www.w3.org/1999/xlink" content-type="institution" xlink:title="Korean Herbarium of Standard Resources, Korean Institute of Oriental Medicine" id="ABBRID0E1AAE" xlink:type="simple">KIOM</abbrev>-2021-646-1</italic> [Holotype: <abbrev xmlns:xlink="http://www.w3.org/1999/xlink" content-type="institution" xlink:title="Korean Herbarium of Standard Resources, Korean Institute of Oriental Medicine" id="ABBRID0EABAE" xlink:type="simple">KIOM</abbrev>! (Fig. <xref ref-type="fig" rid="F6">6A</xref>); Isotype KB!].</p><fig id="F1" position="float" orientation="portrait"><object-id xmlns:xlink="http://www.w3.org/1999/xlink" content-type="doi" xlink:type="simple">10.3897/phytokeys.210.86067.figure1</object-id><object-id xmlns:xlink="http://www.w3.org/1999/xlink" content-type="arpha" xlink:type="simple">1530D122-A502-5674-9DD1-635981AE766E</object-id><label>Figure 1.</label><caption><p>Photographs of <italic><tp:taxon-name><tp:taxon-name-part taxon-name-part-type="genus" reg="Peucedanum">Peucedanum</tp:taxon-name-part><tp:taxon-name-part taxon-name-part-type="species" reg="miroense">miroense</tp:taxon-name-part></tp:taxon-name></italic> K. Kim, H.J.Suh &amp; J.H.Song <bold>A–C</bold> habitat <bold>D</bold> basal leaves <bold>E</bold> cauline leaf <bold>F</bold> sheath <bold>G</bold> compound umbel (early flowering stage) <bold>H</bold> compound umbel (mature flowering stage) <bold>I</bold> umbellet (after anthesis) <bold>J</bold> bractlets <bold>K</bold> rays <bold>L</bold> flowers <bold>M</bold> calyx teeth and stylopodium (mature fruiting stage) <bold>N</bold> dorsal side of mericarp <bold>O</bold> commissural side of mericarp <bold>P</bold> transverse plane of mericarp. cv, commissure vittae; dr, dorsal ribs; dv, vallecula vittae; mr, marginal ribs; tr, trichomes; vb, vascular bundles.</p></caption><graphic xmlns:xlink="http://www.w3.org/1999/xlink" xlink:href="phytokeys-210-035_article-86067__-g001.jpg" position="float" orientation="portrait" xlink:type="simple" id="oo_750382.jpg"><uri content-type="original_file" xlink:type="simple">https://binary.pensoft.net/fig/750382</uri></graphic></fig><fig id="F2" position="float" orientation="portrait"><object-id xmlns:xlink="http://www.w3.org/1999/xlink" content-type="doi" xlink:type="simple">10.3897/phytokeys.210.86067.figure2</object-id><object-id xmlns:xlink="http://www.w3.org/1999/xlink" content-type="arpha" xlink:type="simple">A8192489-5837-55B6-9414-61419053FC62</object-id><label>Figure 2.</label><caption><p><italic><tp:taxon-name><tp:taxon-name-part taxon-name-part-type="genus" reg="Peucedanum">Peucedanum</tp:taxon-name-part><tp:taxon-name-part taxon-name-part-type="species" reg="miroense">miroense</tp:taxon-name-part></tp:taxon-name></italic> K. Kim, H.J.Suh &amp; J.H.Song <bold>A</bold> habit <bold>B</bold> flower <bold>C</bold> umbellet <bold>D</bold> basal cauline leaf <bold>E</bold> mericarp (dorsal side) <bold>F</bold> mericarp (commissural side) <bold>G</bold> mericarp (cross-section) (<bold>A–F</bold><italic>J.H.Song &amp; S. Yang, KIOM2021-646-2</italic>).</p></caption><graphic xmlns:xlink="http://www.w3.org/1999/xlink" xlink:href="phytokeys-210-035_article-86067__-g002.jpg" position="float" orientation="portrait" xlink:type="simple" id="oo_750383.jpg"><uri content-type="original_file" xlink:type="simple">https://binary.pensoft.net/fig/750383</uri></graphic></fig></tp:treatment-sec><tp:treatment-sec sec-type="diagnosis" id="SECID0EHEAE"><title>Diagnosis.</title><p><italic><tp:taxon-name><tp:taxon-name-part taxon-name-part-type="genus" reg="Peucedanum">Peucedanum</tp:taxon-name-part><tp:taxon-name-part taxon-name-part-type="species" reg="miroense">miroense</tp:taxon-name-part></tp:taxon-name></italic> is similar to <italic><tp:taxon-name><tp:taxon-name-part taxon-name-part-type="genus" reg="Peucedanum">P.</tp:taxon-name-part><tp:taxon-name-part taxon-name-part-type="species" reg="elegans">elegans</tp:taxon-name-part></tp:taxon-name></italic> but differs in its height at anthesis 37–50 cm tall (vs. 60–90 cm) and number of vittae, 8 or 9 vittae (vs. 6), 1 or (2) per vallecula (vs. 1 per vallecula), and 4 on commissure (2 on commissure). <italic><tp:taxon-name><tp:taxon-name-part taxon-name-part-type="genus" reg="Peucedanum">Peucedanum</tp:taxon-name-part><tp:taxon-name-part taxon-name-part-type="species" reg="miroense">miroense</tp:taxon-name-part></tp:taxon-name></italic> is similar to <italic><tp:taxon-name><tp:taxon-name-part taxon-name-part-type="genus" reg="Peucedanum">P.</tp:taxon-name-part><tp:taxon-name-part taxon-name-part-type="species" reg="hakuunense">hakuunense</tp:taxon-name-part></tp:taxon-name></italic> in ultimate leaf segments but has 2- or 3-pinnate leaves (vs. 1- or 2-ternate leaves) (Table <xref ref-type="table" rid="T1">1</xref>).</p><table-wrap id="T1" position="float" orientation="portrait"><label>Table 1.</label><caption><p>Comparison of major morphological characteristics of <italic><tp:taxon-name><tp:taxon-name-part taxon-name-part-type="genus" reg="Peucedanum">Peucedanum</tp:taxon-name-part><tp:taxon-name-part taxon-name-part-type="species" reg="miroense">miroense</tp:taxon-name-part></tp:taxon-name></italic>, <italic><tp:taxon-name><tp:taxon-name-part taxon-name-part-type="genus" reg="Peucedanum">P.</tp:taxon-name-part><tp:taxon-name-part taxon-name-part-type="species" reg="tongkangense">tongkangense</tp:taxon-name-part></tp:taxon-name></italic>, and their close relatives <italic><tp:taxon-name><tp:taxon-name-part taxon-name-part-type="genus" reg="Peucedanum">P.</tp:taxon-name-part><tp:taxon-name-part taxon-name-part-type="species" reg="hakuunense">hakuunense</tp:taxon-name-part></tp:taxon-name></italic> and <italic><tp:taxon-name><tp:taxon-name-part taxon-name-part-type="genus" reg="Peucedanum">P.</tp:taxon-name-part><tp:taxon-name-part taxon-name-part-type="species" reg="elegans">elegans</tp:taxon-name-part></tp:taxon-name></italic>.</p></caption><table id="TID0E4XAG" rules="all"><tbody><tr><th rowspan="1" colspan="1"/><th rowspan="1" colspan="1">
                    <italic>
                      <tp:taxon-name><tp:taxon-name-part taxon-name-part-type="genus" reg="Peucedanum">P.</tp:taxon-name-part><tp:taxon-name-part taxon-name-part-type="species" reg="miroense">miroense</tp:taxon-name-part></tp:taxon-name>
                    </italic>
                  </th><th rowspan="1" colspan="1">
                    <italic>
                      <tp:taxon-name><tp:taxon-name-part taxon-name-part-type="genus" reg="Peucedanum">P.</tp:taxon-name-part><tp:taxon-name-part taxon-name-part-type="species" reg="tongkangense">tongkangense</tp:taxon-name-part></tp:taxon-name>
                    </italic>
                  </th><th rowspan="1" colspan="1">
                    <italic>
                      <tp:taxon-name><tp:taxon-name-part taxon-name-part-type="genus" reg="Peucedanum">P.</tp:taxon-name-part><tp:taxon-name-part taxon-name-part-type="species" reg="hakuunense">hakuunense</tp:taxon-name-part></tp:taxon-name>
                      <sup>*</sup>
                    </italic>
                  </th><th rowspan="1" colspan="1">
                    <italic>
                      <tp:taxon-name><tp:taxon-name-part taxon-name-part-type="genus" reg="Peucedanum">P.</tp:taxon-name-part><tp:taxon-name-part taxon-name-part-type="species" reg="elegans">elegans</tp:taxon-name-part></tp:taxon-name>
                      <sup>*</sup>
                    </italic>
                  </th></tr><tr><td rowspan="1" colspan="1">Habitat</td><td rowspan="1" colspan="1">crevices of rocks on mountain summits</td><td rowspan="1" colspan="1">open areas on rocky cliffs along the river</td><td rowspan="1" colspan="1">grassy places on mountain summits</td><td rowspan="1" colspan="1">mountain slopes</td></tr><tr><td rowspan="1" colspan="1">Height (cm)</td><td rowspan="1" colspan="1">37–50</td><td rowspan="1" colspan="1">60–120</td><td rowspan="1" colspan="1">30–75</td><td rowspan="1" colspan="1">60–90</td></tr><tr><td rowspan="1" colspan="5">Stems</td></tr><tr><td rowspan="1" colspan="1">Pith</td><td rowspan="1" colspan="1">solid</td><td rowspan="1" colspan="1">solid</td><td rowspan="1" colspan="1">solid</td><td rowspan="1" colspan="1">hollow</td></tr><tr><td rowspan="1" colspan="1">Branch</td><td rowspan="1" colspan="1">branched</td><td rowspan="1" colspan="1">much branched</td><td rowspan="1" colspan="1">much branched</td><td rowspan="1" colspan="1">simple or branched in upper part</td></tr><tr><td rowspan="1" colspan="5">Basal leaves</td></tr><tr><td rowspan="1" colspan="1">Division</td><td rowspan="1" colspan="1">2-pinnate</td><td rowspan="1" colspan="1">3-pinnate</td><td rowspan="1" colspan="1">2-ternate</td><td rowspan="1" colspan="1">3-pinnate</td></tr><tr><td rowspan="1" colspan="1">Persistence</td><td rowspan="1" colspan="1">usually deciduous</td><td rowspan="1" colspan="1">usually deciduous</td><td rowspan="1" colspan="1">persistent</td><td rowspan="1" colspan="1">persistent</td></tr><tr><td rowspan="1" colspan="1">Outline of blade</td><td rowspan="1" colspan="1">ovate to triangular</td><td rowspan="1" colspan="1">elliptic to rhombic</td><td rowspan="1" colspan="1">triangular to pentagonal</td><td rowspan="1" colspan="1">ovate or ovate-oblong</td></tr><tr><td rowspan="1" colspan="1">Central/terminal leaflet division</td><td rowspan="1" colspan="1">1- or 2-pinnatisect</td><td rowspan="1" colspan="1">2-pinnatisect</td><td rowspan="1" colspan="1">2-pinnatisect</td><td rowspan="1" colspan="1">1-pinnatisect</td></tr><tr><td rowspan="1" colspan="1">Central/terminal leaflet shape</td><td rowspan="1" colspan="1">triangular or ovate-rhombic</td><td rowspan="1" colspan="1">triangular or ovate-rhombic</td><td rowspan="1" colspan="1">ovate or rhombic</td><td rowspan="1" colspan="1">ovate-rhombic</td></tr><tr><td rowspan="1" colspan="1">Ultimate segments shape</td><td rowspan="1" colspan="1">narrowly oblong-lanceolate to linear</td><td rowspan="1" colspan="1">narrowly oblong-lanceolate to linear</td><td rowspan="1" colspan="1">narrowly lanceolate</td><td rowspan="1" colspan="1">linear</td></tr><tr><td rowspan="1" colspan="1">Ultimate segments apex</td><td rowspan="1" colspan="1">acute</td><td rowspan="1" colspan="1">acute</td><td rowspan="1" colspan="1">acute</td><td rowspan="1" colspan="1">cuspidate with spine 1–1.5 mm long</td></tr><tr><td rowspan="1" colspan="5">Cauline leaves</td></tr><tr><td rowspan="1" colspan="1">Division</td><td rowspan="1" colspan="1">1-pinnatisect</td><td rowspan="1" colspan="1">1- or 2-pinnatisect</td><td rowspan="1" colspan="1">deeply 3-lobed</td><td rowspan="1" colspan="1">entire or 3-lobed</td></tr><tr><td rowspan="1" colspan="1">Uppermost one shape</td><td rowspan="1" colspan="1">ovate to rhombic</td><td rowspan="1" colspan="1">ovate to rhombic</td><td rowspan="1" colspan="1">ovate</td><td rowspan="1" colspan="1">linear or lanceolate</td></tr><tr><td rowspan="1" colspan="5">Inflorescences</td></tr><tr><td rowspan="1" colspan="1">No. of flowers per umbellet</td><td rowspan="1" colspan="1">16–23</td><td rowspan="1" colspan="1">15–25</td><td rowspan="1" colspan="1">15–20</td><td rowspan="1" colspan="1">20–24</td></tr><tr><td rowspan="1" colspan="1">No. of rays</td><td rowspan="1" colspan="1">12–16</td><td rowspan="1" colspan="1">16–18</td><td rowspan="1" colspan="1">10–20</td><td rowspan="1" colspan="1">15–25</td></tr><tr><td rowspan="1" colspan="1">No. of bracts</td><td rowspan="1" colspan="1">1 or 2</td><td rowspan="1" colspan="1">1</td><td rowspan="1" colspan="1">usually absent, rarely 1 or 2</td><td rowspan="1" colspan="1">5–7</td></tr><tr><td rowspan="1" colspan="1">No. of bractlets</td><td rowspan="1" colspan="1">6–10</td><td rowspan="1" colspan="1">5–6</td><td rowspan="1" colspan="1">6 or 8, rarely 9</td><td rowspan="1" colspan="1">6–9</td></tr><tr><td rowspan="1" colspan="5">Flowers</td></tr><tr><td rowspan="1" colspan="1">Petal color</td><td rowspan="1" colspan="1">white</td><td rowspan="1" colspan="1">white</td><td rowspan="1" colspan="1">white or pinkish</td><td rowspan="1" colspan="1">white or pinkish white</td></tr><tr><td rowspan="1" colspan="1">Petal shape</td><td rowspan="1" colspan="1">obcordate</td><td rowspan="1" colspan="1">obcordate</td><td rowspan="1" colspan="1">oblong to obovate</td><td rowspan="1" colspan="1">obovate-orbicular</td></tr><tr><td rowspan="1" colspan="1">Petal size (mm)</td><td rowspan="1" colspan="1">0.9–1.2 × 0.7–1.2</td><td rowspan="1" colspan="1">0.7–1.3 × 0.9–1.6</td><td rowspan="1" colspan="1">approximately 1 × 0.8</td><td rowspan="1" colspan="1">0.5–1 × 0.7–1</td></tr><tr><td rowspan="1" colspan="1">Anther color</td><td rowspan="1" colspan="1">purple</td><td rowspan="1" colspan="1">yellowish white</td><td rowspan="1" colspan="1">pale yellow</td><td rowspan="1" colspan="1">pale yellow</td></tr><tr><td rowspan="1" colspan="1">Anther size (mm)</td><td rowspan="1" colspan="1">0.3–0.5 × 0.4–0.5</td><td rowspan="1" colspan="1">0.5–1.1 × 0.8–1.2</td><td rowspan="1" colspan="1">0.2–0.3 × ca. 0.2</td><td rowspan="1" colspan="1">0.3–0.4 × 0.2–0.3</td></tr><tr><td rowspan="1" colspan="5">Fruit</td></tr><tr><td rowspan="1" colspan="1">Carpophore length (mm)</td><td rowspan="1" colspan="1">3.4–4.5</td><td rowspan="1" colspan="1">2.1–2.4</td><td rowspan="1" colspan="1">2.5–4.5</td><td rowspan="1" colspan="1">2.9–3.8</td></tr><tr><td rowspan="1" colspan="1">Mericarp size (mm)</td><td rowspan="1" colspan="1">3.7–5× 2.4–2.7</td><td rowspan="1" colspan="1">3.8–4.4 × 1.5–2</td><td rowspan="1" colspan="1">3.7–4 × 2.3–2.5</td><td rowspan="1" colspan="1">3–4 × 2–3</td></tr><tr><td rowspan="1" colspan="1">Pubescence on dorsal side</td><td rowspan="1" colspan="1">moderately to densely pubescent with short simple unicellular hairs</td><td rowspan="1" colspan="1">subglabrous to sparsely tuberculate</td><td rowspan="1" colspan="1">sparsely tuberculate<sup>†</sup></td><td rowspan="1" colspan="1">moderately to densely pubescent with short simple unicellular hairs<sup>†</sup></td></tr><tr><td rowspan="1" colspan="1">Marginal wings width (mm)</td><td rowspan="1" colspan="1">0.2–0.7</td><td rowspan="1" colspan="1">0.2–0.3</td><td rowspan="1" colspan="1">approximately 0.5</td><td rowspan="1" colspan="1">0.5–0.8</td></tr><tr><td rowspan="1" colspan="1">No. of vittae</td><td rowspan="1" colspan="1">8 or 9</td><td rowspan="1" colspan="1">13–16</td><td rowspan="1" colspan="1">18–28</td><td rowspan="1" colspan="1">6</td></tr><tr><td rowspan="1" colspan="1">No. of vittae per vallecula / on commissure</td><td rowspan="1" colspan="1">1 or (2) / 4</td><td rowspan="1" colspan="1">3 / 4</td><td rowspan="1" colspan="1">3 or 4 / 6–12</td><td rowspan="1" colspan="1">1 / 2</td></tr></tbody></table><table-wrap-foot><fn><p>* Refer to the <xref ref-type="bibr" rid="B17">Park et al. (2017)</xref>, Flora of Korea, Vol. 5c. <tp:taxon-name><tp:taxon-name-part taxon-name-part-type="subclass">Rosidae</tp:taxon-name-part></tp:taxon-name>: <tp:taxon-name><tp:taxon-name-part taxon-name-part-type="family">Rhamnaceae</tp:taxon-name-part></tp:taxon-name> to <tp:taxon-name><tp:taxon-name-part taxon-name-part-type="family">Apiaceae</tp:taxon-name-part></tp:taxon-name>. <bold><sup>†</sup></bold> Newly updated description of mericarp surface in the present study.</p></fn></table-wrap-foot></table-wrap></tp:treatment-sec><tp:treatment-sec sec-type="description" id="SECID0EOZAE"><title>Description.</title><p>Herbs, perennial, hermaphroditic, 37–50 cm tall. Root a taproot, whitish to pale yellow, elongated, thickened, approximately 20 × 0.6–1.2 cm. Rhizomes erect or ascending, yellowish white, cylindrical, 0.3–1 cm in diameter, woody. Stems erect, purplish below middle, purplish green apically, branched, 4–7 mm in diameter, terete, longitudinally grooved, solid, glabrous, with fibrous remnants of basal leaves. Leaves basal and cauline, alternate, pinnately compound, petiolate, petiole sheathing at base; stipules absent. Basal leaves many, 2-pinnate, usually deciduous; petiole 5.6–9.5 cm long, glabrous; sheath purplish or purplish green, cylindrical, not inflated, 1.1–1.8 cm × 5–7.5 mm, margins scarious, glabrous; blade ovate to triangular in outline, 6.5–11.5 × 7.3–10.6 cm, both surfaces green, glabrous; petiolule of terminal leaflet (0.8–)1.7(–3.5) cm long; terminal leaflet triangular or ovate-rhombic, 1- or 2-pinnatisect, 1.5–2.2 × 1.5–2.6 cm, apex acute, base cuneate, margins entire; petiolule of basal lateral leaflets 0.7–2.7 cm long; lateral leaflets elliptic-ovate to ovate, 1- or 2-pinnatisect, 1.8–5 × 1.3–3.7 cm, apex acute, base cuneate, margins entire, uppermost ones sessile; ultimate segments narrowly oblong-lanceolate to linear, 0.5–1.2 cm × 1.8–3.5 mm. Cauline leaves similar to basal ones and becoming smaller upward; petiole of lower cauline leaves (1.5–)4.8–8 cm long, reduced upward, glabrous; blade elliptic to ovate in outline; uppermost cauline leaves ovate to rhombic, 1-pinnatisect, 0.6–1 × 0.5–1.2 cm, sessile. Inflorescences terminal and lateral, with 2–10 compound umbels, more or less flat-topped, 6.5–7 cm in diameter; umbellets hermaphroditic, 16- to 23-flowered, 1.1–1.5 cm in diameter; peduncle 2.5–6 cm long, sparsely pubescent with short simple unicellular hairs, uppermost part densely pubescent; rays 12–16, spreading to ascending, 1–2.7 cm long, unequal in length, adaxial surface sparsely pubescent with short simple unicellular hairs; bracts 1 or 2, persistent or sometimes caducous, lanceolate, entire, 0.9–1.2 cm × 1–1.8 mm, apex acute, margins scarious, glabrous; pedicels 1.5–7 mm long, adaxial surface sparsely pubescent with simple unicellular hairs; bractlets 6–10, persistent, linear, entire, 2.6–6.7 × 0.4–0.6 mm, apex acute, glabrous. Flowers bisexual, actinomorphic, 1.8–2.1 mm in diameter; calyx 5-toothed; calyx teeth minute, narrowly triangular, 0.2–0.5 × 0.1–0.3 mm, adaxial surface glabrous, abaxial surface sparsely pubescent with short conical simple unicellular hairs; petals 5, white, obcordate, 0.9–1.2 × 0.7–1.2 mm, apex incurved, base cuneate to caudate, with greenish yellow line on abaxial surface, glabrous; stamens 5, alternating with petals, with purplish dots; filaments filiform, 1.2–2 mm long; anthers 2-locular, purple, introrse, versatile, dehiscing longitudinally, subglobose, 0.3–0.5 × 0.4–0.5 mm; pistil 1, 2-carpellate; ovary inferior, syncarpous, 2-locular, moderately to densely pubescent with short simple unicellular hairs; stylopodium conical; styles 2, free, ascending, 0.2–0.5 mm at anthesis, 1.0–1.5 mm in fruit, swollen at base to form a stylopodium, reflexed in fruit; ovule 1 per locule, anatropous, pendulous. Fruit a dry schizocarp composed of 2 mericarps, pale brown to brown at maturity, oblong; carpophore 3.4–4.5 mm long, 2-cleft; mericarps splitting apart at maturity, oblong, dorsally compressed, 3.7–5.0 × 2.4–2.7 mm, moderately to densely pubescent with short simple unicellular hairs on dorsal surface, glabrous on commissural surface; dorsal ribs 3, prominent, not winged; marginal ribs 2, slightly winged; wings 0.2–0.7 mm wide, scarious; secondary ribs absent; vittae (oil tubes) 8 or 9, 1 or (2) per vallecula and 4 on commissure; commissure 1.7–3.6 mm wide. Seed 1 per mericarp; narrowly oblong in cross-section; face plane.</p></tp:treatment-sec><tp:treatment-sec sec-type="phenology" id="SECID0ETZAE"><title>Phenology.</title><p>Flowering September to October. Fruiting October to November.</p></tp:treatment-sec><tp:treatment-sec sec-type="etymology" id="SECID0EYZAE"><title>Etymology.</title><p>The specific epithet ‘<italic><tp:taxon-name><tp:taxon-name-part taxon-name-part-type="genus" reg="Peucedanum"/><tp:taxon-name-part taxon-name-part-type="species" reg="miroense">miroense</tp:taxon-name-part></tp:taxon-name></italic>’ refers to Miro-myeon, Samcheok-si, where the type specimen was collected.</p></tp:treatment-sec><tp:treatment-sec sec-type="Vernacular name" id="SECID0EI1AE"><title>Vernacular name.</title><p>Mi-ro-gi-reum-na-mul.</p></tp:treatment-sec><tp:treatment-sec sec-type="distribution" id="SECID0EN1AE"><title>Distribution and ecology.</title><p><italic><tp:taxon-name><tp:taxon-name-part taxon-name-part-type="genus" reg="Peucedanum">Peucedanum</tp:taxon-name-part><tp:taxon-name-part taxon-name-part-type="species" reg="miroense">miroense</tp:taxon-name-part></tp:taxon-name></italic> is restricted to only two populations on the summits of Swinŭm-san and Duta-san at Miro-myeon, Samcheok-si, Gangwon Province, South Korea. The two populations are connected to each other. The plants occur in rocky areas at the top of the mountains at an elevation of 540–680 m (Fig. <xref ref-type="fig" rid="F5">5</xref>). One population, at the type locality on Swinŭm-san, was growing with <italic><tp:taxon-name><tp:taxon-name-part taxon-name-part-type="genus" reg="Allium">Allium</tp:taxon-name-part><tp:taxon-name-part taxon-name-part-type="species" reg="thunbergii">thunbergii</tp:taxon-name-part></tp:taxon-name></italic> G. Don (<tp:taxon-name><tp:taxon-name-part taxon-name-part-type="family">Amaryllidaceae</tp:taxon-name-part></tp:taxon-name>), <italic><tp:taxon-name><tp:taxon-name-part taxon-name-part-type="genus" reg="Dendranthema">Dendranthema</tp:taxon-name-part><tp:taxon-name-part taxon-name-part-type="species" reg="boreale">boreale</tp:taxon-name-part></tp:taxon-name></italic> (Makino) Y. Ling ex Kitam. (<tp:taxon-name><tp:taxon-name-part taxon-name-part-type="family">Asteraceae</tp:taxon-name-part></tp:taxon-name>), <italic><tp:taxon-name><tp:taxon-name-part taxon-name-part-type="genus" reg="Fraxinus">Fraxinus</tp:taxon-name-part><tp:taxon-name-part taxon-name-part-type="species" reg="sieboldiana">sieboldiana</tp:taxon-name-part></tp:taxon-name></italic> Blume (<tp:taxon-name><tp:taxon-name-part taxon-name-part-type="family">Oleaceae</tp:taxon-name-part></tp:taxon-name>), <italic><tp:taxon-name><tp:taxon-name-part taxon-name-part-type="genus" reg="Lespedeza">Lespedeza</tp:taxon-name-part><tp:taxon-name-part taxon-name-part-type="species" reg="bicolor">bicolor</tp:taxon-name-part></tp:taxon-name></italic> Turcz., <italic><tp:taxon-name><tp:taxon-name-part taxon-name-part-type="genus" reg="Lespedeza">L.</tp:taxon-name-part><tp:taxon-name-part taxon-name-part-type="species" reg="maximowiczii">maximowiczii</tp:taxon-name-part></tp:taxon-name></italic> C.K. Schneid. (<tp:taxon-name><tp:taxon-name-part taxon-name-part-type="family">Fabaceae</tp:taxon-name-part></tp:taxon-name>), <italic><tp:taxon-name><tp:taxon-name-part taxon-name-part-type="genus" reg="Peucedanum">Peucedanum</tp:taxon-name-part><tp:taxon-name-part taxon-name-part-type="species" reg="terebinthaceum">terebinthaceum</tp:taxon-name-part></tp:taxon-name></italic> (Fischer ex Trevir.) Turcz. (<tp:taxon-name><tp:taxon-name-part taxon-name-part-type="family">Apiaceae</tp:taxon-name-part></tp:taxon-name>), <italic><tp:taxon-name><tp:taxon-name-part taxon-name-part-type="genus" reg="Pinus">Pinus</tp:taxon-name-part><tp:taxon-name-part taxon-name-part-type="species" reg="densiflora">densiflora</tp:taxon-name-part></tp:taxon-name></italic> Siebold &amp; Zucc. (<tp:taxon-name><tp:taxon-name-part taxon-name-part-type="family">Pinaceae</tp:taxon-name-part></tp:taxon-name>), <italic><tp:taxon-name><tp:taxon-name-part taxon-name-part-type="genus" reg="Quercus">Quercus</tp:taxon-name-part><tp:taxon-name-part taxon-name-part-type="species" reg="mongolica">mongolica</tp:taxon-name-part></tp:taxon-name></italic> Fisch. ex Turcz (<tp:taxon-name><tp:taxon-name-part taxon-name-part-type="family">Fagaceae</tp:taxon-name-part></tp:taxon-name>), <italic><tp:taxon-name><tp:taxon-name-part taxon-name-part-type="genus" reg="Rhododendron">Rhododendron</tp:taxon-name-part><tp:taxon-name-part taxon-name-part-type="species" reg="mucronulatum">mucronulatum</tp:taxon-name-part></tp:taxon-name></italic> Turcz. (<tp:taxon-name><tp:taxon-name-part taxon-name-part-type="family">Ericaceae</tp:taxon-name-part></tp:taxon-name>), <italic><tp:taxon-name><tp:taxon-name-part taxon-name-part-type="genus" reg="Sedum">Sedum</tp:taxon-name-part><tp:taxon-name-part taxon-name-part-type="species" reg="polytrichoides">polytrichoides</tp:taxon-name-part></tp:taxon-name></italic> Hemsl. (<tp:taxon-name><tp:taxon-name-part taxon-name-part-type="family">Crassulaceae</tp:taxon-name-part></tp:taxon-name>), and <italic><tp:taxon-name><tp:taxon-name-part taxon-name-part-type="genus" reg="Spodiopogon">Spodiopogon</tp:taxon-name-part><tp:taxon-name-part taxon-name-part-type="species" reg="sibiricus">sibiricus</tp:taxon-name-part></tp:taxon-name></italic> Trin. (<tp:taxon-name><tp:taxon-name-part taxon-name-part-type="family">Poaceae</tp:taxon-name-part></tp:taxon-name>). The other population of <italic><tp:taxon-name><tp:taxon-name-part taxon-name-part-type="genus" reg="Peucedanum">P.</tp:taxon-name-part><tp:taxon-name-part taxon-name-part-type="species" reg="miroense">miroense</tp:taxon-name-part></tp:taxon-name></italic> on Duta-san was growing with <italic><tp:taxon-name><tp:taxon-name-part taxon-name-part-type="genus" reg="Aconogonon">Aconogonon</tp:taxon-name-part><tp:taxon-name-part taxon-name-part-type="species" reg="microcarpum">microcarpum</tp:taxon-name-part></tp:taxon-name></italic> (Kitag.) H. Hara (<tp:taxon-name><tp:taxon-name-part taxon-name-part-type="family">Polygonaceae</tp:taxon-name-part></tp:taxon-name>), <italic><tp:taxon-name><tp:taxon-name-part taxon-name-part-type="genus" reg="Chrysanthemum">Chrysanthemum</tp:taxon-name-part><tp:taxon-name-part taxon-name-part-type="species" reg="zawadskii">zawadskii</tp:taxon-name-part></tp:taxon-name></italic> Herbich (<tp:taxon-name><tp:taxon-name-part taxon-name-part-type="family">Asteraceae</tp:taxon-name-part></tp:taxon-name>), and <italic><tp:taxon-name><tp:taxon-name-part taxon-name-part-type="genus" reg="Geranium">Geranium</tp:taxon-name-part><tp:taxon-name-part taxon-name-part-type="species" reg="koreanum">koreanum</tp:taxon-name-part></tp:taxon-name></italic> Kom. (<tp:taxon-name><tp:taxon-name-part taxon-name-part-type="family">Geraniaceae</tp:taxon-name-part></tp:taxon-name>). Each population of <italic><tp:taxon-name><tp:taxon-name-part taxon-name-part-type="genus" reg="Peucedanum">P.</tp:taxon-name-part><tp:taxon-name-part taxon-name-part-type="species" reg="miroense">miroense</tp:taxon-name-part></tp:taxon-name></italic> comprised approximately 120 individuals.</p></tp:treatment-sec><tp:treatment-sec sec-type="material" id="SECID0EUCAG"><title>Additional specimens examined (Paratypes).</title><p>Korea. Gangwon Province: Samcheok-si, Miro-myeon, Naemiro-ri, Swinŭm-san, <named-content xmlns:xlink="http://www.w3.org/1999/xlink" content-type="dwc:verbatimCoordinates" xlink:type="simple"><named-content content-type="geo-json" specific-use="{&#34;type&#34;:&#34;Point&#34;,&#34;coordinates&#34;:[129.028056,37.446250]}" id="NCID0E4CAG" xlink:type="simple">37°26'46.5"N, 129°01'41.0"E</named-content></named-content>, alt. 535 m, 12 October 2014, <italic>K. Kim &amp; H.-J. Suh, KK#4</italic> (SNU).</p></tp:treatment-sec><tp:treatment-sec sec-type="Proposed IUCN conservation status" id="SECID0EEDAG"><title>Proposed IUCN conservation status.</title><p>After conducting fieldwork throughout the country and examining specimens from several domestic herbaria, we found out that <italic><tp:taxon-name><tp:taxon-name-part taxon-name-part-type="genus" reg="Peucedanum">Peucedanum</tp:taxon-name-part><tp:taxon-name-part taxon-name-part-type="species" reg="miroense">miroense</tp:taxon-name-part></tp:taxon-name></italic> is known only from Miro-myeon, Gangwon. Therefore, according to the IUCN criteria, <italic><tp:taxon-name><tp:taxon-name-part taxon-name-part-type="genus" reg="Peucedanum">P.</tp:taxon-name-part><tp:taxon-name-part taxon-name-part-type="species" reg="miroense">miroense</tp:taxon-name-part></tp:taxon-name></italic> is classified as endangered (<xref ref-type="bibr" rid="B5">IUCN 2022</xref>; EN D) because the known number of individuals occurring at Swinŭm-san and Duta-san in Gangwon Province, South Korea, is less than 250.</p></tp:treatment-sec><tp:treatment-sec sec-type="Taxonomic notes" id="SECID0EEEAG"><title>Taxonomic notes.</title><p><italic><tp:taxon-name><tp:taxon-name-part taxon-name-part-type="genus" reg="Peucedanum">Peucedanum</tp:taxon-name-part><tp:taxon-name-part taxon-name-part-type="species" reg="miroense">miroense</tp:taxon-name-part></tp:taxon-name></italic> is morphologically similar to <italic><tp:taxon-name><tp:taxon-name-part taxon-name-part-type="genus" reg="Peucedanum">P.</tp:taxon-name-part><tp:taxon-name-part taxon-name-part-type="species" reg="elegans">elegans</tp:taxon-name-part></tp:taxon-name></italic> and <italic><tp:taxon-name><tp:taxon-name-part taxon-name-part-type="genus" reg="Peucedanum">P.</tp:taxon-name-part><tp:taxon-name-part taxon-name-part-type="species" reg="hakuunense">hakuunense</tp:taxon-name-part></tp:taxon-name></italic> among species with linear ultimate leaf segments. <italic><tp:taxon-name><tp:taxon-name-part taxon-name-part-type="genus" reg="Peucedanum">Peucedanum</tp:taxon-name-part><tp:taxon-name-part taxon-name-part-type="species" reg="miroense">miroense</tp:taxon-name-part></tp:taxon-name></italic> is clearly distinguishable from <italic><tp:taxon-name><tp:taxon-name-part taxon-name-part-type="genus" reg="Peucedanum">P.</tp:taxon-name-part><tp:taxon-name-part taxon-name-part-type="species" reg="elegans">elegans</tp:taxon-name-part></tp:taxon-name></italic>, which is restricted to mountain slopes in North Korea, by the shape of the leaf apex, the number of bracts, pubescence of the mericarp, and the number of vittae per mericarp (non-overlapping character states). <italic><tp:taxon-name><tp:taxon-name-part taxon-name-part-type="genus" reg="Peucedanum">Peucedanum</tp:taxon-name-part><tp:taxon-name-part taxon-name-part-type="species" reg="miroense">miroense</tp:taxon-name-part></tp:taxon-name></italic> has an acute leaf apex, 1 or 2 bracts, moderate to dense pubescence with short simple unicellular hairs on the dorsal surface of the mericarps, and 8 or 9 vittae [1 or (2) per vallecula and 4 per commissure] whereas <italic><tp:taxon-name><tp:taxon-name-part taxon-name-part-type="genus" reg="Peucedanum">P.</tp:taxon-name-part><tp:taxon-name-part taxon-name-part-type="species" reg="elegans">elegans</tp:taxon-name-part></tp:taxon-name></italic> has spine-tipped ultimate leaf segments, 5–7 bracts, glabrous mericarps, and 6 vittae (1 per vallecula and 2 per commissure) (Table <xref ref-type="table" rid="T1">1</xref>).</p><p>Additionally, <italic><tp:taxon-name><tp:taxon-name-part taxon-name-part-type="genus" reg="Peucedanum">P.</tp:taxon-name-part><tp:taxon-name-part taxon-name-part-type="species" reg="miroense">miroense</tp:taxon-name-part></tp:taxon-name></italic> is easily distinguishable from <italic><tp:taxon-name><tp:taxon-name-part taxon-name-part-type="genus" reg="Peucedanum">P.</tp:taxon-name-part><tp:taxon-name-part taxon-name-part-type="species" reg="hakuunense">hakuunense</tp:taxon-name-part></tp:taxon-name></italic>, which is only in the southern part of South Korea, on the basis of its 2-pinnate leaves, obcordate petals, purple anthers, 8 or 9 vittae [1 or (2) per vallecula and 4 per commissure]; <italic><tp:taxon-name><tp:taxon-name-part taxon-name-part-type="genus" reg="Peucedanum">P.</tp:taxon-name-part><tp:taxon-name-part taxon-name-part-type="species" reg="hakuunense">hakuunense</tp:taxon-name-part></tp:taxon-name></italic> has 3-ternate leaves, persistent basal leaves, oblong to obovate petals, and 18–28 vittae (3 or 4 per vallecula and 6–12 per commissure) (Table <xref ref-type="table" rid="T1">1</xref>).</p><p>The natural habitat of <italic><tp:taxon-name><tp:taxon-name-part taxon-name-part-type="genus" reg="Peucedanum">P.</tp:taxon-name-part><tp:taxon-name-part taxon-name-part-type="species" reg="miroense">miroense</tp:taxon-name-part></tp:taxon-name></italic> on Swinŭm-san and Duta-san in Gangwon Province is one of the major limestone areas in Korea, with sedimentary rock outcrops consisting of calcium carbonate. <italic><tp:taxon-name><tp:taxon-name-part taxon-name-part-type="genus" reg="Peucedanum">Peucedanum</tp:taxon-name-part><tp:taxon-name-part taxon-name-part-type="species" reg="miroense">miroense</tp:taxon-name-part></tp:taxon-name></italic> can be considered a calciphile and added to the limestone flora of Korea (<xref ref-type="bibr" rid="B7">Kim et al. 2021</xref>).</p></tp:treatment-sec><tp:treatment-sec><!--Section generated to contain objects referenced in tp:taxon-treatment.--><fig id="F6" position="float" orientation="portrait"><object-id xmlns:xlink="http://www.w3.org/1999/xlink" content-type="doi" xlink:type="simple">10.3897/phytokeys.210.86067.figure6</object-id><object-id xmlns:xlink="http://www.w3.org/1999/xlink" content-type="arpha" xlink:type="simple">BE6526B1-A37D-5B58-B86A-D26E677A7994</object-id><label>Figure 6.</label><caption><p>Holotype of <bold>A</bold><italic><tp:taxon-name><tp:taxon-name-part taxon-name-part-type="genus" reg="Peucedanum">Peucedanum</tp:taxon-name-part><tp:taxon-name-part taxon-name-part-type="species" reg="miroense">miroense</tp:taxon-name-part></tp:taxon-name></italic> K. Kim, H.J.Suh &amp; J.H.Song (<italic>J.H.Song &amp; S. Yang, <abbrev xmlns:xlink="http://www.w3.org/1999/xlink" content-type="institution" xlink:title="Korean Herbarium of Standard Resources, Korean Institute of Oriental Medicine" id="ABBRID0EITAG" xlink:type="simple">KIOM</abbrev>-2021-646-1</italic>) and <bold>B</bold><italic><tp:taxon-name><tp:taxon-name-part taxon-name-part-type="genus" reg="Peucedanum">P.</tp:taxon-name-part><tp:taxon-name-part taxon-name-part-type="species" reg="tongkangense">tongkangense</tp:taxon-name-part></tp:taxon-name></italic> K. Kim, H.J.Suh &amp; J.H.Song (<italic>J.H.Song &amp; S. Yang, <abbrev xmlns:xlink="http://www.w3.org/1999/xlink" content-type="institution" xlink:title="Korean Herbarium of Standard Resources, Korean Institute of Oriental Medicine" id="ABBRID0E4TAG" xlink:type="simple">KIOM</abbrev>-2021-802-1</italic>).</p></caption><graphic xmlns:xlink="http://www.w3.org/1999/xlink" xlink:href="phytokeys-210-035_article-86067__-g006.jpg" position="float" orientation="portrait" xlink:type="simple" id="oo_750387.jpg"><uri content-type="original_file" xlink:type="simple">https://binary.pensoft.net/fig/750387</uri></graphic></fig><fig id="F5" position="float" orientation="portrait"><object-id xmlns:xlink="http://www.w3.org/1999/xlink" content-type="doi" xlink:type="simple">10.3897/phytokeys.210.86067.figure5</object-id><object-id xmlns:xlink="http://www.w3.org/1999/xlink" content-type="arpha" xlink:type="simple">8EFE836A-9EE7-58E8-9DC5-8C17F3D45131</object-id><label>Figure 5.</label><caption><p>Distribution of <italic><tp:taxon-name><tp:taxon-name-part taxon-name-part-type="genus" reg="Peucedanum">Peucedanum</tp:taxon-name-part><tp:taxon-name-part taxon-name-part-type="species" reg="miroense">miroense</tp:taxon-name-part></tp:taxon-name></italic> and <italic><tp:taxon-name><tp:taxon-name-part taxon-name-part-type="genus" reg="Peucedanum">P.</tp:taxon-name-part><tp:taxon-name-part taxon-name-part-type="species" reg="tongkangense">tongkangense</tp:taxon-name-part></tp:taxon-name></italic> = gray ellipse. <italic><tp:taxon-name><tp:taxon-name-part taxon-name-part-type="genus" reg="Peucedanum">P.</tp:taxon-name-part><tp:taxon-name-part taxon-name-part-type="species" reg="miroense">miroense</tp:taxon-name-part></tp:taxon-name></italic> = black circle. <italic><tp:taxon-name><tp:taxon-name-part taxon-name-part-type="genus" reg="Peucedanum">P.</tp:taxon-name-part><tp:taxon-name-part taxon-name-part-type="species" reg="tongkangense">tongkangense</tp:taxon-name-part></tp:taxon-name></italic> = black squares. Blue lines: rivers.</p></caption><graphic xmlns:xlink="http://www.w3.org/1999/xlink" xlink:href="phytokeys-210-035_article-86067__-g005.jpg" position="float" orientation="portrait" xlink:type="simple" id="oo_750386.jpg"><uri content-type="original_file" xlink:type="simple">https://binary.pensoft.net/fig/750386</uri></graphic></fig></tp:treatment-sec><ref-list><ref id="B17"><mixed-citation xmlns:xlink="http://www.w3.org/1999/xlink" xlink:type="simple"><person-group><name name-style="western"><surname>Park</surname><given-names>CW</given-names></name><name name-style="western"><surname>Lee</surname><given-names>BY</given-names></name><name name-style="western"><surname>Song</surname><given-names>JH</given-names></name><name name-style="western"><surname>Kim</surname><given-names>K</given-names></name></person-group> (<year>2017</year>) <article-title><italic><tp:taxon-name><tp:taxon-name-part taxon-name-part-type="genus">Peucedanum</tp:taxon-name-part></tp:taxon-name></italic> L.</article-title> In: Flora of Korea Editorial Committee  (<role>Eds</role>) <issue-title>Flora of Korea, Vol.</issue-title><source>5c. <tp:taxon-name><tp:taxon-name-part taxon-name-part-type="subclass">Rosidae</tp:taxon-name-part></tp:taxon-name>: <tp:taxon-name><tp:taxon-name-part taxon-name-part-type="family">Rhamnaceae</tp:taxon-name-part></tp:taxon-name> to <tp:taxon-name><tp:taxon-name-part taxon-name-part-type="family">Apiaceae</tp:taxon-name-part></tp:taxon-name>. Junghaengsa, Seoul</source>, <fpage>141</fpage>–<lpage>146</lpage>.</mixed-citation></ref><ref id="B5"><mixed-citation xmlns:xlink="http://www.w3.org/1999/xlink" xlink:type="simple">IUCN (<year>2022</year>) Guidelines for using the IUCN red list categories and criteria, version 15. Prepared by the standards and petitions committee. <ext-link xlink:href="https://www.iucnredlist.org/documents/RedListGuidelines.pdf" ext-link-type="uri" xlink:type="simple">https://www.iucnredlist.org/documents/RedListGuidelines.pdf</ext-link> [accessed 21.02.2022]</mixed-citation></ref><ref id="B7"><mixed-citation xmlns:xlink="http://www.w3.org/1999/xlink" xlink:type="simple"><person-group><name name-style="western"><surname>Kim</surname><given-names>JH</given-names></name><name name-style="western"><surname>Nam</surname><given-names>GH</given-names></name><name name-style="western"><surname>Lee</surname><given-names>SB</given-names></name><name name-style="western"><surname>Shin</surname><given-names>S</given-names></name><name name-style="western"><surname>Kim</surname><given-names>JS</given-names></name></person-group> (<year>2021</year>) <article-title>A checklist of vascular plants in limestone areas on the Korean Peninsula.</article-title><source>Korean Journal of Plant Taxonomy</source><volume>51</volume>(<issue>3</issue>): <fpage>250</fpage>–<lpage>293</lpage>. <ext-link xlink:href="10.11110/kjpt.2021.51.3.250" ext-link-type="doi" xlink:type="simple">https://doi.org/10.11110/kjpt.2021.51.3.250</ext-link></mixed-citation></ref></ref-list></tp:taxon-treatment>
