# Supplementary material for: ﻿Two new endemic species, Peucedanummiroense and P.tongkangense (Apiaceae), from Korea
Source: PhytoKeys. 2022 Sep 29;210:35–52. doi: 10.3897/phytokeys.210.86067 (PMC9836632; doi:10.3897/phytokeys.210.86067)
Supplement: XML Treatment for Peucedanum tongkangense [file phytokeys.210.86067-treatment2.xml]

<!DOCTYPE tp:taxon-treatment
  PUBLIC "-//TaxonX//DTD Taxonomic Treatment Publishing DTD v0 20100105//EN" "tax-treatment-NSO.dtd">
<tp:taxon-treatment xmlns:tp="http://www.plazi.org/taxpub"><tp:treatment-meta><kwd-group><label>Taxon classification</label><kwd>
              <named-content content-type="kingdom">Plantae</named-content>
            </kwd><kwd>
              <named-content content-type="order">Apiales</named-content>
            </kwd><kwd>
              <named-content content-type="family">Apiaceae</named-content>
            </kwd></kwd-group><mixed-citation publication-type="journal"><person-group><name><surname>Kim</surname><given-names>Kyeonghee</given-names></name><name><surname>Suh</surname><given-names>Hwa-Jung</given-names></name><name><surname>Song</surname><given-names>Jun-Ho</given-names></name></person-group><article-title>﻿Two new endemic species, <italic><tp:taxon-name><tp:taxon-name-part taxon-name-part-type="genus" reg="Peucedanum">Peucedanum</tp:taxon-name-part><tp:taxon-name-part taxon-name-part-type="species" reg="miroense">miroense</tp:taxon-name-part></tp:taxon-name></italic> and <italic><tp:taxon-name><tp:taxon-name-part taxon-name-part-type="genus" reg="Peucedanum">P.</tp:taxon-name-part><tp:taxon-name-part taxon-name-part-type="species" reg="tongkangense">tongkangense</tp:taxon-name-part></tp:taxon-name></italic> (<tp:taxon-name><tp:taxon-name-part taxon-name-part-type="family">Apiaceae</tp:taxon-name-part></tp:taxon-name>), from Korea</article-title><source>PhytoKeys</source><day>29</day><month>09</month><year>2022</year><volume>210</volume><fpage>35</fpage><lpage>52</lpage><pub-id pub-id-type="doi">10.3897/phytokeys.210.86067</pub-id></mixed-citation></tp:treatment-meta><tp:nomenclature><label>﻿</label><tp:taxon-name>
            <object-id xmlns:xlink="http://www.w3.org/1999/xlink" content-type="arpha" xlink:type="simple">F877DB25-3CB1-5FC7-9C0A-D9906B5FB2D8</object-id>
            <tp:taxon-name-part taxon-name-part-type="genus" reg="Peucedanum">Peucedanum</tp:taxon-name-part>
            <tp:taxon-name-part taxon-name-part-type="species" reg="tongkangense">tongkangense</tp:taxon-name-part>
            <object-id xmlns:xlink="http://www.w3.org/1999/xlink" content-type="ipni" xlink:type="simple">urn:lsid:ipni.org:names:77305893-1</object-id>
          </tp:taxon-name><tp:taxon-authority>K. Kim, H.J.Suh &amp; J.H.Song</tp:taxon-authority><tp:taxon-status xmlns:xlink="http://www.w3.org/1999/xlink" xlink:type="simple">sp. nov.</tp:taxon-status><xref ref-type="fig" rid="F3">Figs 3</xref><xref ref-type="fig" rid="F4">, 4</xref><xref ref-type="fig" rid="F6">, 6B</xref></tp:nomenclature><tp:treatment-sec sec-type="material" id="SECID0EUKAG"><title>Type.</title><p>Korea. Gangwon Province: Jeongseon-gun, Sindong-eup, Unchi-ri, Donggang River, rocky cliffs along the riverside, <named-content xmlns:xlink="http://www.w3.org/1999/xlink" content-type="dwc:verbatimCoordinates" xlink:type="simple"><named-content content-type="geo-json" specific-use="{&#34;type&#34;:&#34;Point&#34;,&#34;coordinates&#34;:[128.609389,37.273806]}" id="NCID0E4KAG" xlink:type="simple">37°16'25.7"N, 128°36'33.8"E</named-content></named-content>, alt. 264 m, 8 September 2021, <italic>J.H.Song</italic> &amp; <italic>S. Yang</italic>, <italic><abbrev xmlns:xlink="http://www.w3.org/1999/xlink" content-type="institution" xlink:title="Korean Herbarium of Standard Resources, Korean Institute of Oriental Medicine" id="ABBRID0EHLAG" xlink:type="simple">KIOM</abbrev>-2021-802-1</italic> [Holotype: <abbrev xmlns:xlink="http://www.w3.org/1999/xlink" content-type="institution" xlink:title="Korean Herbarium of Standard Resources, Korean Institute of Oriental Medicine" id="ABBRID0ENLAG" xlink:type="simple">KIOM</abbrev>! (Fig. <xref ref-type="fig" rid="F6">6B</xref>); Isotype KB!].</p></tp:treatment-sec><tp:treatment-sec sec-type="diagnosis" id="SECID0EWLAG"><title>Diagnosis.</title><p><italic><tp:taxon-name><tp:taxon-name-part taxon-name-part-type="genus" reg="Peucedanum">Peucedanum</tp:taxon-name-part><tp:taxon-name-part taxon-name-part-type="species" reg="tongkangense">tongkangense</tp:taxon-name-part></tp:taxon-name></italic> is similar to <italic><tp:taxon-name><tp:taxon-name-part taxon-name-part-type="genus" reg="Peucedanum">P.</tp:taxon-name-part><tp:taxon-name-part taxon-name-part-type="species" reg="miroense">miroense</tp:taxon-name-part></tp:taxon-name></italic>, but differs in its subglabrous (vs. pubescent) ovary, yellowish white (vs. purple) anthers, narrowly ellipsoid (vs. oblong) schizocarp, 13–16 vittae (3 per vallecula, 4 on commissure) [vs. 8 or 9 vittae, 1 or (2) per vallecula, 4 on commissure] per mericarp. <italic><tp:taxon-name><tp:taxon-name-part taxon-name-part-type="genus" reg="Peucedanum">Peucedanum</tp:taxon-name-part><tp:taxon-name-part taxon-name-part-type="species" reg="tongkangense">tongkangense</tp:taxon-name-part></tp:taxon-name></italic> is also similar to <italic><tp:taxon-name><tp:taxon-name-part taxon-name-part-type="genus" reg="Peucedanum">P.</tp:taxon-name-part><tp:taxon-name-part taxon-name-part-type="species" reg="elegans">elegans</tp:taxon-name-part></tp:taxon-name></italic> and <italic><tp:taxon-name><tp:taxon-name-part taxon-name-part-type="genus" reg="Peucedanum">P.</tp:taxon-name-part><tp:taxon-name-part taxon-name-part-type="species" reg="hakuunense">hakuunense</tp:taxon-name-part></tp:taxon-name></italic> but is distinct from both in the acute (vs. spine-tipped) apex of the ultimate leaf segments and 2-pinnate (vs. 1- or 2-ternate) leaves (Table <xref ref-type="table" rid="T1">1</xref>).</p></tp:treatment-sec><tp:treatment-sec sec-type="description" id="SECID0EXNAG"><title>Description.</title><p>Herb, perennial, hermaphroditic, (60–)75–95(–120) cm tall. Root a taproot, whitish or pale yellow, elongated, thickened, 17–23 × 0.4–1.5 cm. Rhizomes erect or ascending, yellowish white, cylindrical, approximately 0.6–1.1 cm in diameter, woody. Stems erect, purplish green, much branched, 3–9 mm in diameter, terete, longitudinally grooved, solid, glabrous, with fibrous remnants of basal leaves. Leaves basal and cauline, alternate, pinnately compound, petiolate; petiole sheathing at base; stipules absent. Basal leaves many, 3-pinnate, usually deciduous; petiole 8.5–10.5 cm long, glabrous; sheath purplish or yellowish green, cylindrical, not inflated, 1.3–2 cm × 3.6–8.5 mm, margins scarious, glabrous; blade elliptic to rhombic in outline, 15–21.5 × 12–16.8 cm, both surfaces green, glabrous; petiolule of terminal leaflet 2.7–4.8 cm long; terminal leaflet triangular or ovate-rhombic, 2-pinnatisect, 3.5–5 × 2.8–4.1 cm, apex acute, base cuneate, margins entire; petiolule of basal lateral leaflets 1.8–3.8 cm long; lateral leaflets elliptic to elliptic-ovate, 3-pinnatisect, 7.1–9.9 × 4.7–5.4 cm, apex acute, base cuneate, margins entire, uppermost leaflets sessile; ultimate segments narrowly oblong-lanceolate to linear, 1.3–2 cm × 2.8–4.3 mm. Cauline leaves similar to basal ones and becoming smaller upward; petiole of lower cauline leaves (2–)2.8–4.5 cm long, reduced upward, glabrous; blade elliptic to ovate in outline; uppermost cauline leaves ovate to rhombic, 1- or 2-pinnatisect, 0.9–2.4 × 1.1–2.7 cm, sessile. Inflorescences terminal and lateral, with 15–48 compound umbels, more or less flat-topped, 3.5–8.8 cm in diameter; umbellets hermaphroditic, 15- to 25-flowered, 0.5–1.2 cm in diameter; peduncle 2.5–5 cm long, glabrous; rays 16–18, spreading to ascending, 1–2.5 cm long, unequal in length, adaxial surface sparsely pubescent with short simple unicellular hairs; bract 1, persistent or sometimes caducous, lanceolate, entire, 0.7–2 cm × 1–1.5 mm, apex acute, margins scarious, glabrous; pedicels 1.5–2.5(–5) mm long, adaxial surface sparsely pubescent with simple unicellular hairs; bractlets 5–6, persistent, linear, entire, 2.5–7 × 0.4–0.8 mm, apex acute, glabrous. Flowers bisexual, actinomorphic, 2.4–3.2 mm in diameter; calyx 5-toothed; calyx teeth minute, narrowly triangular, 0.2–0.4 × 0.1–0.2 mm, adaxial surface glabrous, abaxial surface sparsely pubescent with short conical simple unicellular hairs or glabrous; petals 5, white, obcordate, 0.7–1.3 × 0.9–1.6 mm, apex incurved, base cuneate to caudate, glabrous; stamens 5, alternating with petals; filaments filiform, 1.6–2.5 mm long; anthers 2-locular, yellowish white, introrse, versatile, dehiscing longitudinally, subglobose, 0.5–1.1 × 0.8–1.2 mm; pistil 1, 2-carpellate; ovary inferior, syncarpous, 2-locular, subglabrous; stylopodium conical; styles 2, free, ascending, 0.3–0.7 mm at anthesis, 1.0–1.7 mm in fruit, swollen at base to form a stylopodium, reflexed in fruit; ovule 1 per locule, anatropous, pendulous. Fruit a dry schizocarp composed of 2 mericarps, pale brown to brown at maturity, narrowly ellipsoid; carpophore 2.1–2.4 mm long, 2-cleft; mericarps splitting apart at maturity, narrowly ellipsoid, slightly dorsally compressed, 3.8–4.4 × 1.5–2 mm, subglabrous to sparsely tuberculate on dorsal side, glabrous on commissural side; dorsal ribs 3, filiform, not winged; marginal ribs 2, slightly winged; wings 0.2–0.3 mm wide, scarious; secondary ribs absent; vittae 13–16, 3 per vallecula and 4 on commissure; commissure 0.9–1.2 mm wide. Seed 1 per mericarp; oblong in cross-section; face plane.</p><fig id="F3" position="float" orientation="portrait"><object-id xmlns:xlink="http://www.w3.org/1999/xlink" content-type="doi" xlink:type="simple">10.3897/phytokeys.210.86067.figure3</object-id><object-id xmlns:xlink="http://www.w3.org/1999/xlink" content-type="arpha" xlink:type="simple">7AACF743-D086-549B-85A7-38AAAAC31795</object-id><label>Figure 3.</label><caption><p>Photographs of <italic><tp:taxon-name><tp:taxon-name-part taxon-name-part-type="genus" reg="Peucedanum">Peucedanum</tp:taxon-name-part><tp:taxon-name-part taxon-name-part-type="species" reg="tongkangense">tongkangense</tp:taxon-name-part></tp:taxon-name></italic> K. Kim, H.J.Suh &amp; J.H.Song <bold>A–C</bold> habitat <bold>D</bold> basal leaves <bold>E</bold> cauline leaf <bold>F</bold> compound umbel (early flowering stage) <bold>G–H</bold> compound umbel (mature flowering stage) <bold>I</bold> compound umbel (fruiting stage) <bold>J</bold> bractlets <bold>K</bold> rays <bold>L</bold> flowers <bold>M</bold> calyx teeth and stylopodium (mature fruiting stage) <bold>N</bold> dorsal side of mericarp <bold>O</bold> commissural side of mericarp <bold>P</bold> transverse plane of mericarp. cv, commissure vittae; dr, dorsal ribs; dv, vallecula vittae; mr, marginal ribs; tr, trichomes; vb, vascular bundles.</p></caption><graphic xmlns:xlink="http://www.w3.org/1999/xlink" xlink:href="phytokeys-210-035_article-86067__-g003.jpg" position="float" orientation="portrait" xlink:type="simple" id="oo_750384.jpg"><uri content-type="original_file" xlink:type="simple">https://binary.pensoft.net/fig/750384</uri></graphic></fig><fig id="F4" position="float" orientation="portrait"><object-id xmlns:xlink="http://www.w3.org/1999/xlink" content-type="doi" xlink:type="simple">10.3897/phytokeys.210.86067.figure4</object-id><object-id xmlns:xlink="http://www.w3.org/1999/xlink" content-type="arpha" xlink:type="simple">840CD686-CC89-563F-B7E7-30C9F73087DB</object-id><label>Figure 4.</label><caption><p><italic><tp:taxon-name><tp:taxon-name-part taxon-name-part-type="genus" reg="Peucedanum">Peucedanum</tp:taxon-name-part><tp:taxon-name-part taxon-name-part-type="species" reg="tongkangense">tongkangense</tp:taxon-name-part></tp:taxon-name></italic> K. Kim, H.J.Suh &amp; J.H.Song <bold>A</bold> habit <bold>B</bold> flower <bold>C</bold> umbellet <bold>D</bold> basal cauline leaf <bold>E</bold> mericarp (dorsal side) <bold>F</bold> mericarp (commissural side) <bold>G</bold> mericarp (cross-section) (<bold>A–F</bold><italic>J.H.Song &amp; S. Yang, KIOM2021-729-1</italic>).</p></caption><graphic xmlns:xlink="http://www.w3.org/1999/xlink" xlink:href="phytokeys-210-035_article-86067__-g004.jpg" position="float" orientation="portrait" xlink:type="simple" id="oo_750385.jpg"><uri content-type="original_file" xlink:type="simple">https://binary.pensoft.net/fig/750385</uri></graphic></fig><fig id="F5" position="float" orientation="portrait"><object-id xmlns:xlink="http://www.w3.org/1999/xlink" content-type="doi" xlink:type="simple">10.3897/phytokeys.210.86067.figure5</object-id><object-id xmlns:xlink="http://www.w3.org/1999/xlink" content-type="arpha" xlink:type="simple">8EFE836A-9EE7-58E8-9DC5-8C17F3D45131</object-id><label>Figure 5.</label><caption><p>Distribution of <italic><tp:taxon-name><tp:taxon-name-part taxon-name-part-type="genus" reg="Peucedanum">Peucedanum</tp:taxon-name-part><tp:taxon-name-part taxon-name-part-type="species" reg="miroense">miroense</tp:taxon-name-part></tp:taxon-name></italic> and <italic><tp:taxon-name><tp:taxon-name-part taxon-name-part-type="genus" reg="Peucedanum">P.</tp:taxon-name-part><tp:taxon-name-part taxon-name-part-type="species" reg="tongkangense">tongkangense</tp:taxon-name-part></tp:taxon-name></italic> = gray ellipse. <italic><tp:taxon-name><tp:taxon-name-part taxon-name-part-type="genus" reg="Peucedanum">P.</tp:taxon-name-part><tp:taxon-name-part taxon-name-part-type="species" reg="miroense">miroense</tp:taxon-name-part></tp:taxon-name></italic> = black circle. <italic><tp:taxon-name><tp:taxon-name-part taxon-name-part-type="genus" reg="Peucedanum">P.</tp:taxon-name-part><tp:taxon-name-part taxon-name-part-type="species" reg="tongkangense">tongkangense</tp:taxon-name-part></tp:taxon-name></italic> = black squares. Blue lines: rivers.</p></caption><graphic xmlns:xlink="http://www.w3.org/1999/xlink" xlink:href="phytokeys-210-035_article-86067__-g005.jpg" position="float" orientation="portrait" xlink:type="simple" id="oo_750386.jpg"><uri content-type="original_file" xlink:type="simple">https://binary.pensoft.net/fig/750386</uri></graphic></fig><fig id="F6" position="float" orientation="portrait"><object-id xmlns:xlink="http://www.w3.org/1999/xlink" content-type="doi" xlink:type="simple">10.3897/phytokeys.210.86067.figure6</object-id><object-id xmlns:xlink="http://www.w3.org/1999/xlink" content-type="arpha" xlink:type="simple">BE6526B1-A37D-5B58-B86A-D26E677A7994</object-id><label>Figure 6.</label><caption><p>Holotype of <bold>A</bold><italic><tp:taxon-name><tp:taxon-name-part taxon-name-part-type="genus" reg="Peucedanum">Peucedanum</tp:taxon-name-part><tp:taxon-name-part taxon-name-part-type="species" reg="miroense">miroense</tp:taxon-name-part></tp:taxon-name></italic> K. Kim, H.J.Suh &amp; J.H.Song (<italic>J.H.Song &amp; S. Yang, <abbrev xmlns:xlink="http://www.w3.org/1999/xlink" content-type="institution" xlink:title="Korean Herbarium of Standard Resources, Korean Institute of Oriental Medicine" id="ABBRID0EITAG" xlink:type="simple">KIOM</abbrev>-2021-646-1</italic>) and <bold>B</bold><italic><tp:taxon-name><tp:taxon-name-part taxon-name-part-type="genus" reg="Peucedanum">P.</tp:taxon-name-part><tp:taxon-name-part taxon-name-part-type="species" reg="tongkangense">tongkangense</tp:taxon-name-part></tp:taxon-name></italic> K. Kim, H.J.Suh &amp; J.H.Song (<italic>J.H.Song &amp; S. Yang, <abbrev xmlns:xlink="http://www.w3.org/1999/xlink" content-type="institution" xlink:title="Korean Herbarium of Standard Resources, Korean Institute of Oriental Medicine" id="ABBRID0E4TAG" xlink:type="simple">KIOM</abbrev>-2021-802-1</italic>).</p></caption><graphic xmlns:xlink="http://www.w3.org/1999/xlink" xlink:href="phytokeys-210-035_article-86067__-g006.jpg" position="float" orientation="portrait" xlink:type="simple" id="oo_750387.jpg"><uri content-type="original_file" xlink:type="simple">https://binary.pensoft.net/fig/750387</uri></graphic></fig></tp:treatment-sec><tp:treatment-sec sec-type="phenology" id="SECID0EIUAG"><title>Phenology.</title><p>Flowering September to October. Fruiting October to November.</p></tp:treatment-sec><tp:treatment-sec sec-type="etymology" id="SECID0ENUAG"><title>Etymology.</title><p>The specific epithet ‘<italic><tp:taxon-name><tp:taxon-name-part taxon-name-part-type="genus" reg="Peucedanum"/><tp:taxon-name-part taxon-name-part-type="species" reg="tongkangense">tongkangense</tp:taxon-name-part></tp:taxon-name></italic>’ refers to the rocky cliffs along the Donggang River, where the type specimen was collected.</p></tp:treatment-sec><tp:treatment-sec sec-type="Vernacular name" id="SECID0E4UAG"><title>Vernacular name.</title><p>Dong-gang-gi-reum-na-mul</p></tp:treatment-sec><tp:treatment-sec sec-type="distribution" id="SECID0ECVAG"><title>Distribution and ecology.</title><p><italic><tp:taxon-name><tp:taxon-name-part taxon-name-part-type="genus" reg="Peucedanum">Peucedanum</tp:taxon-name-part><tp:taxon-name-part taxon-name-part-type="species" reg="tongkangense">tongkangense</tp:taxon-name-part></tp:taxon-name></italic> grows in open areas on rocky cliffs near the Donggang River in Gangwon Province and the Namhangang River in North Chungcheong Province, South Korea. Five populations were found: the type locality and those at Unchi-ri, Sindong-eup, Jeongseon-gun, Gangwon Province, along the Dong-gang river at 150–400 m elevations (Fig. <xref ref-type="fig" rid="F5">5</xref>). The type locality was growing with <tp:taxon-name><tp:taxon-name-part taxon-name-part-type="genus" reg="Artemisia">Artemisia</tp:taxon-name-part><tp:taxon-name-part taxon-name-part-type="species" reg="sacrorum">sacrorum</tp:taxon-name-part><tp:taxon-name-part taxon-name-part-type="authority">Ledeb.</tp:taxon-name-part><tp:taxon-name-part taxon-name-part-type="infraspecific-rank">var.</tp:taxon-name-part><tp:taxon-name-part taxon-name-part-type="variety" reg="iwayomogi">iwayomogi</tp:taxon-name-part></tp:taxon-name> (Kitam.) M.S. Park &amp; G.Y. Chung, <italic><tp:taxon-name><tp:taxon-name-part taxon-name-part-type="genus" reg="Aster">Aster</tp:taxon-name-part><tp:taxon-name-part taxon-name-part-type="species" reg="scaber">scaber</tp:taxon-name-part></tp:taxon-name></italic> Thunb., <italic><tp:taxon-name><tp:taxon-name-part taxon-name-part-type="genus" reg="Galinsoga">Galinsoga</tp:taxon-name-part><tp:taxon-name-part taxon-name-part-type="species" reg="ciliata">ciliata</tp:taxon-name-part></tp:taxon-name></italic> (Raf.) S.F. Blake (<tp:taxon-name><tp:taxon-name-part taxon-name-part-type="family">Asteraceae</tp:taxon-name-part></tp:taxon-name>), <italic><tp:taxon-name><tp:taxon-name-part taxon-name-part-type="genus" reg="Boehmeria">Boehmeria</tp:taxon-name-part><tp:taxon-name-part taxon-name-part-type="species" reg="spicata">spicata</tp:taxon-name-part></tp:taxon-name></italic> (Thunb.) Thunb. (<tp:taxon-name><tp:taxon-name-part taxon-name-part-type="family">Urticaceae</tp:taxon-name-part></tp:taxon-name>), <italic><tp:taxon-name><tp:taxon-name-part taxon-name-part-type="genus" reg="Calamagrostis">Calamagrostis</tp:taxon-name-part><tp:taxon-name-part taxon-name-part-type="species" reg="purpurea">purpurea</tp:taxon-name-part></tp:taxon-name></italic> (Trin.) Trin. (<tp:taxon-name><tp:taxon-name-part taxon-name-part-type="family">Poaceae</tp:taxon-name-part></tp:taxon-name>), <italic><tp:taxon-name><tp:taxon-name-part taxon-name-part-type="genus" reg="Carex">Carex</tp:taxon-name-part><tp:taxon-name-part taxon-name-part-type="species" reg="siderosticta">siderosticta</tp:taxon-name-part></tp:taxon-name></italic> Hance (<tp:taxon-name><tp:taxon-name-part taxon-name-part-type="family">Cyperaceae</tp:taxon-name-part></tp:taxon-name>), <italic><tp:taxon-name><tp:taxon-name-part taxon-name-part-type="genus" reg="Humulus">Humulus</tp:taxon-name-part><tp:taxon-name-part taxon-name-part-type="species" reg="scandens">scandens</tp:taxon-name-part></tp:taxon-name></italic> (Lour.) Merr. (<tp:taxon-name><tp:taxon-name-part taxon-name-part-type="family">Cannabaceae</tp:taxon-name-part></tp:taxon-name>), <italic><tp:taxon-name><tp:taxon-name-part taxon-name-part-type="genus" reg="Isodon">Isodon</tp:taxon-name-part><tp:taxon-name-part taxon-name-part-type="species" reg="inflexus">inflexus</tp:taxon-name-part></tp:taxon-name></italic> (Thunb.) Kudô (<tp:taxon-name><tp:taxon-name-part taxon-name-part-type="family">Lamiaceae</tp:taxon-name-part></tp:taxon-name>), <italic><tp:taxon-name><tp:taxon-name-part taxon-name-part-type="genus" reg="Parthenocissus">Parthenocissus</tp:taxon-name-part><tp:taxon-name-part taxon-name-part-type="species" reg="tricuspidata">tricuspidata</tp:taxon-name-part></tp:taxon-name></italic> (Siebold &amp; Zucc.) Planch. (<tp:taxon-name><tp:taxon-name-part taxon-name-part-type="family">Vitaceae</tp:taxon-name-part></tp:taxon-name>), <italic><tp:taxon-name><tp:taxon-name-part taxon-name-part-type="genus" reg="Polystichum">Polystichum</tp:taxon-name-part><tp:taxon-name-part taxon-name-part-type="species" reg="craspedosorum">craspedosorum</tp:taxon-name-part></tp:taxon-name></italic> (Maxim.) Diels (<tp:taxon-name><tp:taxon-name-part taxon-name-part-type="family">Dryopteridaceae</tp:taxon-name-part></tp:taxon-name>), <italic><tp:taxon-name><tp:taxon-name-part taxon-name-part-type="genus" reg="Rubia">Rubia</tp:taxon-name-part><tp:taxon-name-part taxon-name-part-type="species" reg="argyi">argyi</tp:taxon-name-part></tp:taxon-name></italic> (H. Lév. &amp; Vaniot) H. Hara ex Lauener &amp; D.K. Ferguson (<tp:taxon-name><tp:taxon-name-part taxon-name-part-type="family">Rubiaceae</tp:taxon-name-part></tp:taxon-name>), <italic><tp:taxon-name><tp:taxon-name-part taxon-name-part-type="genus" reg="Scabiosa">Scabiosa</tp:taxon-name-part><tp:taxon-name-part taxon-name-part-type="species" reg="comosa">comosa</tp:taxon-name-part></tp:taxon-name></italic> Fisch. ex Roem. &amp; Schult. (<tp:taxon-name><tp:taxon-name-part taxon-name-part-type="family">Caprifoliaceae</tp:taxon-name-part></tp:taxon-name>), and <italic><tp:taxon-name><tp:taxon-name-part taxon-name-part-type="genus" reg="Spiraea">Spiraea</tp:taxon-name-part><tp:taxon-name-part taxon-name-part-type="species" reg="blumei">blumei</tp:taxon-name-part></tp:taxon-name></italic> G. Don (<tp:taxon-name><tp:taxon-name-part taxon-name-part-type="family">Rosaceae</tp:taxon-name-part></tp:taxon-name>). Three populations of <italic><tp:taxon-name><tp:taxon-name-part taxon-name-part-type="genus" reg="Peucedanum">P.</tp:taxon-name-part><tp:taxon-name-part taxon-name-part-type="species" reg="tongkangense">tongkangense</tp:taxon-name-part></tp:taxon-name></italic> were also found along the Donggang River where they were growing with <italic><tp:taxon-name><tp:taxon-name-part taxon-name-part-type="genus" reg="Aster">Aster</tp:taxon-name-part><tp:taxon-name-part taxon-name-part-type="species" reg="yomena">yomena</tp:taxon-name-part></tp:taxon-name></italic> (Kitam.) Honda (<tp:taxon-name><tp:taxon-name-part taxon-name-part-type="family">Asteraceae</tp:taxon-name-part></tp:taxon-name>), <italic><tp:taxon-name><tp:taxon-name-part taxon-name-part-type="genus" reg="Clematis">Clematis</tp:taxon-name-part><tp:taxon-name-part taxon-name-part-type="species" reg="serratifolia">serratifolia</tp:taxon-name-part></tp:taxon-name></italic> Rehder (<tp:taxon-name><tp:taxon-name-part taxon-name-part-type="family">Ranunculaceae</tp:taxon-name-part></tp:taxon-name>), and <italic><tp:taxon-name><tp:taxon-name-part taxon-name-part-type="genus" reg="Trichophorum">Trichophorum</tp:taxon-name-part><tp:taxon-name-part taxon-name-part-type="species" reg="dioicum">dioicum</tp:taxon-name-part></tp:taxon-name></italic> J. Jung &amp; H.K. Choi (<tp:taxon-name><tp:taxon-name-part taxon-name-part-type="family">Cyperaceae</tp:taxon-name-part></tp:taxon-name>). The fifth population was near the Namhangang River in North Chungcheong Province where it was growing with <italic><tp:taxon-name><tp:taxon-name-part taxon-name-part-type="genus" reg="Gypsophila">Gypsophila</tp:taxon-name-part><tp:taxon-name-part taxon-name-part-type="species" reg="oldhamiana">oldhamiana</tp:taxon-name-part></tp:taxon-name></italic> Miq. (<tp:taxon-name><tp:taxon-name-part taxon-name-part-type="family">Caryophyllaceae</tp:taxon-name-part></tp:taxon-name>), <italic><tp:taxon-name><tp:taxon-name-part taxon-name-part-type="genus" reg="Mukdenia">Mukdenia</tp:taxon-name-part><tp:taxon-name-part taxon-name-part-type="species" reg="rossii">rossii</tp:taxon-name-part></tp:taxon-name></italic> (Oliv.) Koidz. (<tp:taxon-name><tp:taxon-name-part taxon-name-part-type="family">Saxifragaceae</tp:taxon-name-part></tp:taxon-name>), <italic><tp:taxon-name><tp:taxon-name-part taxon-name-part-type="genus" reg="Patrinia">Patrinia</tp:taxon-name-part><tp:taxon-name-part taxon-name-part-type="species" reg="rupestris">rupestris</tp:taxon-name-part></tp:taxon-name></italic> (Pall.) Dufr. (<tp:taxon-name><tp:taxon-name-part taxon-name-part-type="family">Caprifoliaceae</tp:taxon-name-part></tp:taxon-name>), <italic><tp:taxon-name><tp:taxon-name-part taxon-name-part-type="genus" reg="Potentilla">Potentilla</tp:taxon-name-part><tp:taxon-name-part taxon-name-part-type="species" reg="dickinsii">dickinsii</tp:taxon-name-part></tp:taxon-name></italic> Franch. &amp; Sav. (<tp:taxon-name><tp:taxon-name-part taxon-name-part-type="family">Rosaceae</tp:taxon-name-part></tp:taxon-name>), <italic><tp:taxon-name><tp:taxon-name-part taxon-name-part-type="genus" reg="Pyrrosia">Pyrrosia</tp:taxon-name-part><tp:taxon-name-part taxon-name-part-type="species" reg="petiolosa">petiolosa</tp:taxon-name-part></tp:taxon-name></italic> (Christ) Ching (<tp:taxon-name><tp:taxon-name-part taxon-name-part-type="family">Polypodiaceae</tp:taxon-name-part></tp:taxon-name>), and <italic><tp:taxon-name><tp:taxon-name-part taxon-name-part-type="genus" reg="Selaginella">Selaginella</tp:taxon-name-part><tp:taxon-name-part taxon-name-part-type="species" reg="stauntoniana">stauntoniana</tp:taxon-name-part></tp:taxon-name></italic> Spring (<tp:taxon-name><tp:taxon-name-part taxon-name-part-type="family">Selaginellaceae</tp:taxon-name-part></tp:taxon-name>).</p></tp:treatment-sec><tp:treatment-sec sec-type="material" id="SECID0EBBBG"><title>Additional specimens examined (Paratypes).</title><p>Korea. Gangwon Province: Yeongwol-gun, Seo-myeon, Ongjeong-ri, <named-content xmlns:xlink="http://www.w3.org/1999/xlink" content-type="dwc:verbatimCoordinates" xlink:type="simple"><named-content content-type="geo-json" specific-use="{&#34;type&#34;:&#34;Point&#34;,&#34;coordinates&#34;:[128.349056,37.218139]}" id="NCID0EKBBG" xlink:type="simple">37°13'5.3"N, 128°20'56.6"E</named-content></named-content>, alt. 234 m, 13 October 2010, <italic>B.-Y. Lee et al.</italic>, <italic>SHY2322</italic> (KB); Gangwon Province: Jeongseon-gun, Hwaam-myeon, Bukdong-ri, <named-content xmlns:xlink="http://www.w3.org/1999/xlink" content-type="dwc:verbatimCoordinates" xlink:type="simple"><named-content content-type="geo-json" specific-use="{&#34;type&#34;:&#34;Point&#34;,&#34;coordinates&#34;:[128.798431,37.367994]}" id="NCID0EWBBG" xlink:type="simple">37°22'4.78"N, 128°47'54.35"E</named-content></named-content>, alt. 687 m, 25 September 2012, <italic>G.-H. Nam &amp; J.-H. Kim</italic>, <italic>SHY3-2023</italic> (KB); Jeongseon-eup, Yeotan-ri, <named-content xmlns:xlink="http://www.w3.org/1999/xlink" content-type="dwc:verbatimCoordinates" xlink:type="simple"><named-content content-type="geo-json" specific-use="{&#34;type&#34;:&#34;Point&#34;,&#34;coordinates&#34;:[128.728306,37.368222]}" id="NCID0ECCBG" xlink:type="simple">37°22'05.6"N, 128°43'41.9"E</named-content></named-content>, alt. 30 October 2016, <italic>K. Kim &amp; H.-J. Suh</italic>, <italic>KK3510</italic> (SNU); Gangwon Province: Jeongseon-gun, Nam-myeon, Nakdong-ri, <named-content xmlns:xlink="http://www.w3.org/1999/xlink" content-type="dwc:verbatimCoordinates" xlink:type="simple"><named-content content-type="geo-json" specific-use="{&#34;type&#34;:&#34;Point&#34;,&#34;coordinates&#34;:[128.712019,37.310686]}" id="NCID0EOCBG" xlink:type="simple">37°18' 38.47" N, 128°42'43.27"E</named-content></named-content>, alt. 719 m, 01 September 2016, <italic>J.-H. Kim &amp; H.-J. Park</italic>, <italic>Beaki161681</italic> (KB).</p><fig id="F7" position="float" orientation="portrait"><object-id xmlns:xlink="http://www.w3.org/1999/xlink" content-type="doi" xlink:type="simple">10.3897/phytokeys.210.86067.figure7</object-id><object-id xmlns:xlink="http://www.w3.org/1999/xlink" content-type="arpha" xlink:type="simple">0BAD5C72-E616-50BE-AA03-4C37897C1E6F</object-id><label>Figure 7.</label><caption><p>Scanning electron micrographs of mericarp surface of four species of <italic><tp:taxon-name><tp:taxon-name-part taxon-name-part-type="genus" reg="Peucedanum">Peucedanum</tp:taxon-name-part></tp:taxon-name></italic><bold>A</bold><italic><tp:taxon-name><tp:taxon-name-part taxon-name-part-type="genus" reg="Peucedanum">P.</tp:taxon-name-part><tp:taxon-name-part taxon-name-part-type="species" reg="miroense">miroense</tp:taxon-name-part></tp:taxon-name></italic><bold>B</bold><italic><tp:taxon-name><tp:taxon-name-part taxon-name-part-type="genus" reg="Peucedanum">P.</tp:taxon-name-part><tp:taxon-name-part taxon-name-part-type="species" reg="tongkangense">tongkangense</tp:taxon-name-part></tp:taxon-name></italic><bold>C</bold><italic><tp:taxon-name><tp:taxon-name-part taxon-name-part-type="genus" reg="Peucedanum">P.</tp:taxon-name-part><tp:taxon-name-part taxon-name-part-type="species" reg="hakuunense">hakuunense</tp:taxon-name-part></tp:taxon-name></italic><bold>D</bold><italic><tp:taxon-name><tp:taxon-name-part taxon-name-part-type="genus" reg="Peucedanum">P.</tp:taxon-name-part><tp:taxon-name-part taxon-name-part-type="species" reg="elegans">elegans</tp:taxon-name-part></tp:taxon-name></italic>. All scale bars: 10 μm.</p></caption><graphic xmlns:xlink="http://www.w3.org/1999/xlink" xlink:href="phytokeys-210-035_article-86067__-g007.jpg" position="float" orientation="portrait" xlink:type="simple" id="oo_750388.jpg"><uri content-type="original_file" xlink:type="simple">https://binary.pensoft.net/fig/750388</uri></graphic></fig></tp:treatment-sec><tp:treatment-sec sec-type="Proposed IUCN conservation status" id="SECID0E6EBG"><title>Proposed IUCN conservation status.</title><p>After conducting field surveys throughout the country and examining specimens from several domestic herbaria, three more populations along the Donggang River, Gangwon Province were documented for <italic><tp:taxon-name><tp:taxon-name-part taxon-name-part-type="genus" reg="Peucedanum">Peucedanum</tp:taxon-name-part><tp:taxon-name-part taxon-name-part-type="species" reg="tongkangense">tongkangense</tp:taxon-name-part></tp:taxon-name></italic>. According to the IUCN criteria, <italic><tp:taxon-name><tp:taxon-name-part taxon-name-part-type="genus" reg="Peucedanum">P.</tp:taxon-name-part><tp:taxon-name-part taxon-name-part-type="species" reg="tongkangense">tongkangense</tp:taxon-name-part></tp:taxon-name></italic> is classified as least concern (<xref ref-type="bibr" rid="B5">IUCN 2022</xref>; LC), because it is distributed widely and a considerable number of individuals is known.</p></tp:treatment-sec><tp:treatment-sec sec-type="Taxonomic notes" id="SECID0E6FBG"><title>Taxonomic notes.</title><p><italic><tp:taxon-name><tp:taxon-name-part taxon-name-part-type="genus" reg="Peucedanum">Peucedanum</tp:taxon-name-part><tp:taxon-name-part taxon-name-part-type="species" reg="tongkangense">tongkangense</tp:taxon-name-part></tp:taxon-name></italic> is morphologically similar to <italic><tp:taxon-name><tp:taxon-name-part taxon-name-part-type="genus" reg="Peucedanum">P.</tp:taxon-name-part><tp:taxon-name-part taxon-name-part-type="species" reg="miroense">miroense</tp:taxon-name-part></tp:taxon-name></italic> but it is clearly distinct due to its subglabrous ovary, yellowish white anthers, narrowly ellipsoid schizocarp, and 13–16 vittae (3 per vallecula and 4 on commissure) in mericarp; <italic><tp:taxon-name><tp:taxon-name-part taxon-name-part-type="genus" reg="Peucedanum">P.</tp:taxon-name-part><tp:taxon-name-part taxon-name-part-type="species" reg="miroense">miroense</tp:taxon-name-part></tp:taxon-name></italic> has a pubescent ovary, purple anthers, oblong schizorcarp, and 8–10 vittae [1 or (2) per vallecula and 4 on commissure]. Additionally, <italic><tp:taxon-name><tp:taxon-name-part taxon-name-part-type="genus" reg="Peucedanum">P.</tp:taxon-name-part><tp:taxon-name-part taxon-name-part-type="species" reg="tongkangense">tongkangense</tp:taxon-name-part></tp:taxon-name></italic> is similar to <italic><tp:taxon-name><tp:taxon-name-part taxon-name-part-type="genus" reg="Peucedanum">P.</tp:taxon-name-part><tp:taxon-name-part taxon-name-part-type="species" reg="elegans">elegans</tp:taxon-name-part></tp:taxon-name></italic> and <italic><tp:taxon-name><tp:taxon-name-part taxon-name-part-type="genus" reg="Peucedanum">P.</tp:taxon-name-part><tp:taxon-name-part taxon-name-part-type="species" reg="hakuunense">hakuunense</tp:taxon-name-part></tp:taxon-name></italic> but is distinguished from <italic><tp:taxon-name><tp:taxon-name-part taxon-name-part-type="genus" reg="Peucedanum">P.</tp:taxon-name-part><tp:taxon-name-part taxon-name-part-type="species" reg="elegans">elegans</tp:taxon-name-part></tp:taxon-name></italic> by the acute apex of the ultimate leaf segments (vs. spine-tipped) and from <italic><tp:taxon-name><tp:taxon-name-part taxon-name-part-type="genus" reg="Peucedanum">P.</tp:taxon-name-part><tp:taxon-name-part taxon-name-part-type="species" reg="hakuunense">hakuunense</tp:taxon-name-part></tp:taxon-name></italic> by its 2-pinnate leaves (vs. 1- or 2-ternate leaves) (Table <xref ref-type="table" rid="T1">1</xref>).</p><p>North Chungcheong Province is also a major limestone area in Gangwon Province. Thus, it is necessary to add <italic><tp:taxon-name><tp:taxon-name-part taxon-name-part-type="genus" reg="Peucedanum">P.</tp:taxon-name-part><tp:taxon-name-part taxon-name-part-type="species" reg="tongkangense">tongkangense</tp:taxon-name-part></tp:taxon-name></italic> to the limestone flora list for Korea (<xref ref-type="bibr" rid="B7">Kim et al. 2021</xref>).</p><sec sec-type="﻿Comparative mericarp micromorphology" id="SECID0ESJBG"><title>﻿Comparative mericarp micromorphology</title><p>Micromorphological characteristics of fruits using scanning electron microscopy (<abbrev xmlns:xlink="http://www.w3.org/1999/xlink" xlink:title="scanning electron microscopy" id="ABBRID0EYJBG" xlink:type="simple">SEM</abbrev>) have provided valuable information in classifying and identifying taxa of <tp:taxon-name><tp:taxon-name-part taxon-name-part-type="family">Apiaceae</tp:taxon-name-part></tp:taxon-name> (<xref ref-type="bibr" rid="B14">Ostroumova 2018</xref> and references therein). Significantly, <abbrev xmlns:xlink="http://www.w3.org/1999/xlink" xlink:title="scanning electron microscopy" id="ABBRID0EFKBG" xlink:type="simple">SEM</abbrev> micrographs helped to visualize trichome types and small rounded projections, such as tubercules (<xref ref-type="bibr" rid="B14">Ostroumova 2018</xref>; <xref ref-type="bibr" rid="B12">Lee et al. 2018</xref>).</p><p>In our study, we found that <italic><tp:taxon-name><tp:taxon-name-part taxon-name-part-type="genus" reg="Peucedanum">P.</tp:taxon-name-part><tp:taxon-name-part taxon-name-part-type="species" reg="miroense">miroense</tp:taxon-name-part></tp:taxon-name></italic> and <italic><tp:taxon-name><tp:taxon-name-part taxon-name-part-type="genus" reg="Peucedanum">P.</tp:taxon-name-part><tp:taxon-name-part taxon-name-part-type="species" reg="elegans">elegans</tp:taxon-name-part></tp:taxon-name></italic> have short, simple unicellular hairs with a striate surface. Hair length in <italic><tp:taxon-name><tp:taxon-name-part taxon-name-part-type="genus" reg="Peucedanum">P.</tp:taxon-name-part><tp:taxon-name-part taxon-name-part-type="species" reg="miroense">miroense</tp:taxon-name-part></tp:taxon-name></italic> was up to 40 μm long, and up to 10 μm long in <italic><tp:taxon-name><tp:taxon-name-part taxon-name-part-type="genus" reg="Peucedanum">P.</tp:taxon-name-part><tp:taxon-name-part taxon-name-part-type="species" reg="elegans">elegans</tp:taxon-name-part></tp:taxon-name></italic> (Fig. <xref ref-type="fig" rid="F7">7</xref>). <italic><tp:taxon-name><tp:taxon-name-part taxon-name-part-type="genus" reg="Peucedanum">Peucedanum</tp:taxon-name-part><tp:taxon-name-part taxon-name-part-type="species" reg="tongkangense">tongkangense</tp:taxon-name-part></tp:taxon-name></italic> and <italic><tp:taxon-name><tp:taxon-name-part taxon-name-part-type="genus" reg="Peucedanum">P.</tp:taxon-name-part><tp:taxon-name-part taxon-name-part-type="species" reg="hakuunense">hakuunense</tp:taxon-name-part></tp:taxon-name></italic> had tubercules 20–30 μm in diameter (Fig. <xref ref-type="fig" rid="F7">7</xref>). The micromorphological measurements of the mericarps of <italic><tp:taxon-name><tp:taxon-name-part taxon-name-part-type="genus" reg="Peucedanum">P.</tp:taxon-name-part><tp:taxon-name-part taxon-name-part-type="species" reg="miroense">miroense</tp:taxon-name-part></tp:taxon-name></italic> and <italic><tp:taxon-name><tp:taxon-name-part taxon-name-part-type="genus" reg="Peucedanum">P.</tp:taxon-name-part><tp:taxon-name-part taxon-name-part-type="species" reg="tongkangense">tongkangense</tp:taxon-name-part></tp:taxon-name></italic> differ from other species. <italic><tp:taxon-name><tp:taxon-name-part taxon-name-part-type="genus" reg="Peucedanum">Peucedanum</tp:taxon-name-part></tp:taxon-name></italic> has at least two types of mericarp surface.</p></sec><sec sec-type="﻿Key to the species of Peucedanum in Korea" id="SECID0E1NBG"><title>﻿Key to the species of <italic><tp:taxon-name><tp:taxon-name-part taxon-name-part-type="genus" reg="Peucedanum">Peucedanum</tp:taxon-name-part></tp:taxon-name></italic> in Korea</title><table-wrap content-type="key" position="anchor" orientation="portrait"><table id="TID0EZDAE" rules="all"><tbody><tr><td rowspan="1" colspan="1">1</td><td rowspan="1" colspan="1">Basal and cauline leaves 1- to 3-pinnately compound</td><td rowspan="1" colspan="1">
                      <bold>2</bold>
                    </td></tr><tr><td rowspan="1" colspan="1">2</td><td rowspan="1" colspan="1">Ultimate segments of leaves linear</td><td rowspan="1" colspan="1">
                      <bold>3</bold>
                    </td></tr><tr><td rowspan="1" colspan="1">3</td><td rowspan="1" colspan="1">Umbellets 20- to 44-flowered. Vittae 6, 1 per vallecula and 2 on commissural face</td><td rowspan="1" colspan="1">
                      <bold>4</bold>
                    </td></tr><tr><td rowspan="1" colspan="1">4</td><td rowspan="1" colspan="1">Leaves 2-pinnately compound; blade triangular to broadly ovate in outline; ultimate segments linear-lanceolate, apex acute, not spine-tipped. Bracts 1 or 2</td><td rowspan="1" colspan="1">
                      <bold>1. <italic><tp:taxon-name><tp:taxon-name-part taxon-name-part-type="genus" reg="Peucedanum">P.</tp:taxon-name-part><tp:taxon-name-part taxon-name-part-type="species" reg="paishanense">paishanense</tp:taxon-name-part></tp:taxon-name></italic></bold>
                    </td></tr><tr><td rowspan="1" colspan="1">4'</td><td rowspan="1" colspan="1">Leaves 2- or 3-pinnately compound; blade ovate in outline; ultimate segments linear, apex spine-tipped. Bracts 5–7</td><td rowspan="1" colspan="1">
                      <bold>2. <italic><tp:taxon-name><tp:taxon-name-part taxon-name-part-type="genus" reg="Peucedanum">P.</tp:taxon-name-part><tp:taxon-name-part taxon-name-part-type="species" reg="elegans">elegans</tp:taxon-name-part></tp:taxon-name></italic></bold>
                    </td></tr><tr><td rowspan="1" colspan="1">3'</td><td rowspan="1" colspan="1">Umbellets 16- to 20-(to 27)-flowered. Vittae 8–18, 1–3 per vallecula, 4 or 6 on commissural face</td><td rowspan="1" colspan="1">
                      <bold>5</bold>
                    </td></tr><tr><td rowspan="1" colspan="1">5</td><td rowspan="1" colspan="1">Plants 10–20 cm tall. Bracts 2–7; bractlets 10–12</td><td rowspan="1" colspan="1">
                      <bold>3. <italic><tp:taxon-name><tp:taxon-name-part taxon-name-part-type="genus" reg="Peucedanum">P.</tp:taxon-name-part><tp:taxon-name-part taxon-name-part-type="species" reg="coreanum">coreanum</tp:taxon-name-part></tp:taxon-name></italic></bold>
                    </td></tr><tr><td rowspan="1" colspan="1">5'</td><td rowspan="1" colspan="1">Plants 50–80 cm tall. Bract 1 or absent; bractlets 6–10</td><td rowspan="1" colspan="1">
                      <bold>6</bold>
                    </td></tr><tr><td rowspan="1" colspan="1">6</td><td rowspan="1" colspan="1">Anthers purple. Mericarp pubescent with short simple hairs. Schizocarp oblong; vittae 8 or 9, 1 or (2) per vallecula, 4 on commissural face</td><td rowspan="1" colspan="1">
                      <bold>4. <italic><tp:taxon-name><tp:taxon-name-part taxon-name-part-type="genus" reg="Peucedanum">P.</tp:taxon-name-part><tp:taxon-name-part taxon-name-part-type="species" reg="miroense">miroense</tp:taxon-name-part></tp:taxon-name></italic></bold>
                    </td></tr><tr><td rowspan="1" colspan="1">6'</td><td rowspan="1" colspan="1">Anthers yellowish white. Mericarp subglabrous to sparsely tuberculate. Schizocarp narrowly ellipsoid; vittae 13–16, 3 per vallecula, 4 on commissural face</td><td rowspan="1" colspan="1">
                      <bold>5. <italic><tp:taxon-name><tp:taxon-name-part taxon-name-part-type="genus" reg="Peucedanum">P.</tp:taxon-name-part><tp:taxon-name-part taxon-name-part-type="species" reg="tongkangense">tongkangense</tp:taxon-name-part></tp:taxon-name></italic></bold>
                    </td></tr><tr><td rowspan="1" colspan="1">2'</td><td rowspan="1" colspan="1">Ultimate segments of leaves lanceolate to elliptic, not linear</td><td rowspan="1" colspan="1">
                      <bold>7</bold>
                    </td></tr><tr><td rowspan="1" colspan="1">7</td><td rowspan="1" colspan="1">Apex of ultimate leaf segments acute; vittae 6, 1 per vallecula and 2 on commissure</td><td rowspan="1" colspan="1">
                      <bold>6. <italic><tp:taxon-name><tp:taxon-name-part taxon-name-part-type="genus" reg="Peucedanum">P.</tp:taxon-name-part><tp:taxon-name-part taxon-name-part-type="species" reg="terebinthaceum">terebinthaceum</tp:taxon-name-part></tp:taxon-name></italic></bold>
                    </td></tr><tr><td rowspan="1" colspan="1">7'</td><td rowspan="1" colspan="1">Apex of ultimate leaf segments rounded; vittae 20–38; 3 or 4 per vallecula and 8–12 on commissure</td><td rowspan="1" colspan="1">
                      <bold>8</bold>
                    </td></tr><tr><td rowspan="1" colspan="1">8</td><td rowspan="1" colspan="1">Leaf blades ovate to triangular in outline, both surfaces glabrous. Bracts 1–4, lanceolate; bractlets 4–8, lanceolate to narrowly triangular</td><td rowspan="1" colspan="1">
                      <bold>7. <italic><tp:taxon-name><tp:taxon-name-part taxon-name-part-type="genus" reg="Peucedanum">P.</tp:taxon-name-part><tp:taxon-name-part taxon-name-part-type="species" reg="chujaense">chujaense</tp:taxon-name-part></tp:taxon-name></italic></bold>
                    </td></tr><tr><td rowspan="1" colspan="1">8'</td><td rowspan="1" colspan="1">Leaf blades triangular or broadly triangular in outline, both surfaces sparsely pubescent with short simple hairs along veins. Bracts 1, 2 or absent, lanceolate or narrowly triangular; bractlets 8–10, lanceolate to linear</td><td rowspan="1" colspan="1">
                      <bold>8. <italic><tp:taxon-name><tp:taxon-name-part taxon-name-part-type="genus" reg="Peucedanum">P.</tp:taxon-name-part><tp:taxon-name-part taxon-name-part-type="species" reg="litorale">litorale</tp:taxon-name-part></tp:taxon-name></italic></bold>
                    </td></tr><tr><td rowspan="1" colspan="1">1'</td><td rowspan="1" colspan="1">Basal and cauline leaves 1- or 2-ternately compound</td><td rowspan="1" colspan="1">
                      <bold>9</bold>
                    </td></tr><tr><td rowspan="1" colspan="1">9</td><td rowspan="1" colspan="1">Leaves coriaceous, both surfaces glaucous; ultimate leaf segments obovate or elliptic. Calyx teeth obsolete. Seed face slightly concave in cross-section</td><td rowspan="1" colspan="1">
                      <bold>9. <italic><tp:taxon-name><tp:taxon-name-part taxon-name-part-type="genus" reg="Peucedanum">P.</tp:taxon-name-part><tp:taxon-name-part taxon-name-part-type="species" reg="japonicum">japonicum</tp:taxon-name-part></tp:taxon-name></italic></bold>
                    </td></tr><tr><td rowspan="1" colspan="1">9'</td><td rowspan="1" colspan="1">Leaves not coriaceous, adaxial surface green, abaxial surface pale green; ultimate leaf segments linear. Calyx teeth prominent, triangular. Seed face plane in cross-section</td><td rowspan="1" colspan="1">
                      <bold>10. <italic><tp:taxon-name><tp:taxon-name-part taxon-name-part-type="genus" reg="Peucedanum">P.</tp:taxon-name-part><tp:taxon-name-part taxon-name-part-type="species" reg="hakuunense">hakuunense</tp:taxon-name-part></tp:taxon-name></italic></bold>
                    </td></tr></tbody></table></table-wrap></sec></tp:treatment-sec><tp:treatment-sec><!--Section generated to contain objects referenced in tp:taxon-treatment.--><table-wrap id="T1" position="float" orientation="portrait"><label>Table 1.</label><caption><p>Comparison of major morphological characteristics of <italic><tp:taxon-name><tp:taxon-name-part taxon-name-part-type="genus" reg="Peucedanum">Peucedanum</tp:taxon-name-part><tp:taxon-name-part taxon-name-part-type="species" reg="miroense">miroense</tp:taxon-name-part></tp:taxon-name></italic>, <italic><tp:taxon-name><tp:taxon-name-part taxon-name-part-type="genus" reg="Peucedanum">P.</tp:taxon-name-part><tp:taxon-name-part taxon-name-part-type="species" reg="tongkangense">tongkangense</tp:taxon-name-part></tp:taxon-name></italic>, and their close relatives <italic><tp:taxon-name><tp:taxon-name-part taxon-name-part-type="genus" reg="Peucedanum">P.</tp:taxon-name-part><tp:taxon-name-part taxon-name-part-type="species" reg="hakuunense">hakuunense</tp:taxon-name-part></tp:taxon-name></italic> and <italic><tp:taxon-name><tp:taxon-name-part taxon-name-part-type="genus" reg="Peucedanum">P.</tp:taxon-name-part><tp:taxon-name-part taxon-name-part-type="species" reg="elegans">elegans</tp:taxon-name-part></tp:taxon-name></italic>.</p></caption><table id="TID0E4XAG" rules="all"><tbody><tr><th rowspan="1" colspan="1"/><th rowspan="1" colspan="1">
                    <italic>
                      <tp:taxon-name><tp:taxon-name-part taxon-name-part-type="genus" reg="Peucedanum">P.</tp:taxon-name-part><tp:taxon-name-part taxon-name-part-type="species" reg="miroense">miroense</tp:taxon-name-part></tp:taxon-name>
                    </italic>
                  </th><th rowspan="1" colspan="1">
                    <italic>
                      <tp:taxon-name><tp:taxon-name-part taxon-name-part-type="genus" reg="Peucedanum">P.</tp:taxon-name-part><tp:taxon-name-part taxon-name-part-type="species" reg="tongkangense">tongkangense</tp:taxon-name-part></tp:taxon-name>
                    </italic>
                  </th><th rowspan="1" colspan="1">
                    <italic>
                      <tp:taxon-name><tp:taxon-name-part taxon-name-part-type="genus" reg="Peucedanum">P.</tp:taxon-name-part><tp:taxon-name-part taxon-name-part-type="species" reg="hakuunense">hakuunense</tp:taxon-name-part></tp:taxon-name>
                      <sup>*</sup>
                    </italic>
                  </th><th rowspan="1" colspan="1">
                    <italic>
                      <tp:taxon-name><tp:taxon-name-part taxon-name-part-type="genus" reg="Peucedanum">P.</tp:taxon-name-part><tp:taxon-name-part taxon-name-part-type="species" reg="elegans">elegans</tp:taxon-name-part></tp:taxon-name>
                      <sup>*</sup>
                    </italic>
                  </th></tr><tr><td rowspan="1" colspan="1">Habitat</td><td rowspan="1" colspan="1">crevices of rocks on mountain summits</td><td rowspan="1" colspan="1">open areas on rocky cliffs along the river</td><td rowspan="1" colspan="1">grassy places on mountain summits</td><td rowspan="1" colspan="1">mountain slopes</td></tr><tr><td rowspan="1" colspan="1">Height (cm)</td><td rowspan="1" colspan="1">37–50</td><td rowspan="1" colspan="1">60–120</td><td rowspan="1" colspan="1">30–75</td><td rowspan="1" colspan="1">60–90</td></tr><tr><td rowspan="1" colspan="5">Stems</td></tr><tr><td rowspan="1" colspan="1">Pith</td><td rowspan="1" colspan="1">solid</td><td rowspan="1" colspan="1">solid</td><td rowspan="1" colspan="1">solid</td><td rowspan="1" colspan="1">hollow</td></tr><tr><td rowspan="1" colspan="1">Branch</td><td rowspan="1" colspan="1">branched</td><td rowspan="1" colspan="1">much branched</td><td rowspan="1" colspan="1">much branched</td><td rowspan="1" colspan="1">simple or branched in upper part</td></tr><tr><td rowspan="1" colspan="5">Basal leaves</td></tr><tr><td rowspan="1" colspan="1">Division</td><td rowspan="1" colspan="1">2-pinnate</td><td rowspan="1" colspan="1">3-pinnate</td><td rowspan="1" colspan="1">2-ternate</td><td rowspan="1" colspan="1">3-pinnate</td></tr><tr><td rowspan="1" colspan="1">Persistence</td><td rowspan="1" colspan="1">usually deciduous</td><td rowspan="1" colspan="1">usually deciduous</td><td rowspan="1" colspan="1">persistent</td><td rowspan="1" colspan="1">persistent</td></tr><tr><td rowspan="1" colspan="1">Outline of blade</td><td rowspan="1" colspan="1">ovate to triangular</td><td rowspan="1" colspan="1">elliptic to rhombic</td><td rowspan="1" colspan="1">triangular to pentagonal</td><td rowspan="1" colspan="1">ovate or ovate-oblong</td></tr><tr><td rowspan="1" colspan="1">Central/terminal leaflet division</td><td rowspan="1" colspan="1">1- or 2-pinnatisect</td><td rowspan="1" colspan="1">2-pinnatisect</td><td rowspan="1" colspan="1">2-pinnatisect</td><td rowspan="1" colspan="1">1-pinnatisect</td></tr><tr><td rowspan="1" colspan="1">Central/terminal leaflet shape</td><td rowspan="1" colspan="1">triangular or ovate-rhombic</td><td rowspan="1" colspan="1">triangular or ovate-rhombic</td><td rowspan="1" colspan="1">ovate or rhombic</td><td rowspan="1" colspan="1">ovate-rhombic</td></tr><tr><td rowspan="1" colspan="1">Ultimate segments shape</td><td rowspan="1" colspan="1">narrowly oblong-lanceolate to linear</td><td rowspan="1" colspan="1">narrowly oblong-lanceolate to linear</td><td rowspan="1" colspan="1">narrowly lanceolate</td><td rowspan="1" colspan="1">linear</td></tr><tr><td rowspan="1" colspan="1">Ultimate segments apex</td><td rowspan="1" colspan="1">acute</td><td rowspan="1" colspan="1">acute</td><td rowspan="1" colspan="1">acute</td><td rowspan="1" colspan="1">cuspidate with spine 1–1.5 mm long</td></tr><tr><td rowspan="1" colspan="5">Cauline leaves</td></tr><tr><td rowspan="1" colspan="1">Division</td><td rowspan="1" colspan="1">1-pinnatisect</td><td rowspan="1" colspan="1">1- or 2-pinnatisect</td><td rowspan="1" colspan="1">deeply 3-lobed</td><td rowspan="1" colspan="1">entire or 3-lobed</td></tr><tr><td rowspan="1" colspan="1">Uppermost one shape</td><td rowspan="1" colspan="1">ovate to rhombic</td><td rowspan="1" colspan="1">ovate to rhombic</td><td rowspan="1" colspan="1">ovate</td><td rowspan="1" colspan="1">linear or lanceolate</td></tr><tr><td rowspan="1" colspan="5">Inflorescences</td></tr><tr><td rowspan="1" colspan="1">No. of flowers per umbellet</td><td rowspan="1" colspan="1">16–23</td><td rowspan="1" colspan="1">15–25</td><td rowspan="1" colspan="1">15–20</td><td rowspan="1" colspan="1">20–24</td></tr><tr><td rowspan="1" colspan="1">No. of rays</td><td rowspan="1" colspan="1">12–16</td><td rowspan="1" colspan="1">16–18</td><td rowspan="1" colspan="1">10–20</td><td rowspan="1" colspan="1">15–25</td></tr><tr><td rowspan="1" colspan="1">No. of bracts</td><td rowspan="1" colspan="1">1 or 2</td><td rowspan="1" colspan="1">1</td><td rowspan="1" colspan="1">usually absent, rarely 1 or 2</td><td rowspan="1" colspan="1">5–7</td></tr><tr><td rowspan="1" colspan="1">No. of bractlets</td><td rowspan="1" colspan="1">6–10</td><td rowspan="1" colspan="1">5–6</td><td rowspan="1" colspan="1">6 or 8, rarely 9</td><td rowspan="1" colspan="1">6–9</td></tr><tr><td rowspan="1" colspan="5">Flowers</td></tr><tr><td rowspan="1" colspan="1">Petal color</td><td rowspan="1" colspan="1">white</td><td rowspan="1" colspan="1">white</td><td rowspan="1" colspan="1">white or pinkish</td><td rowspan="1" colspan="1">white or pinkish white</td></tr><tr><td rowspan="1" colspan="1">Petal shape</td><td rowspan="1" colspan="1">obcordate</td><td rowspan="1" colspan="1">obcordate</td><td rowspan="1" colspan="1">oblong to obovate</td><td rowspan="1" colspan="1">obovate-orbicular</td></tr><tr><td rowspan="1" colspan="1">Petal size (mm)</td><td rowspan="1" colspan="1">0.9–1.2 × 0.7–1.2</td><td rowspan="1" colspan="1">0.7–1.3 × 0.9–1.6</td><td rowspan="1" colspan="1">approximately 1 × 0.8</td><td rowspan="1" colspan="1">0.5–1 × 0.7–1</td></tr><tr><td rowspan="1" colspan="1">Anther color</td><td rowspan="1" colspan="1">purple</td><td rowspan="1" colspan="1">yellowish white</td><td rowspan="1" colspan="1">pale yellow</td><td rowspan="1" colspan="1">pale yellow</td></tr><tr><td rowspan="1" colspan="1">Anther size (mm)</td><td rowspan="1" colspan="1">0.3–0.5 × 0.4–0.5</td><td rowspan="1" colspan="1">0.5–1.1 × 0.8–1.2</td><td rowspan="1" colspan="1">0.2–0.3 × ca. 0.2</td><td rowspan="1" colspan="1">0.3–0.4 × 0.2–0.3</td></tr><tr><td rowspan="1" colspan="5">Fruit</td></tr><tr><td rowspan="1" colspan="1">Carpophore length (mm)</td><td rowspan="1" colspan="1">3.4–4.5</td><td rowspan="1" colspan="1">2.1–2.4</td><td rowspan="1" colspan="1">2.5–4.5</td><td rowspan="1" colspan="1">2.9–3.8</td></tr><tr><td rowspan="1" colspan="1">Mericarp size (mm)</td><td rowspan="1" colspan="1">3.7–5× 2.4–2.7</td><td rowspan="1" colspan="1">3.8–4.4 × 1.5–2</td><td rowspan="1" colspan="1">3.7–4 × 2.3–2.5</td><td rowspan="1" colspan="1">3–4 × 2–3</td></tr><tr><td rowspan="1" colspan="1">Pubescence on dorsal side</td><td rowspan="1" colspan="1">moderately to densely pubescent with short simple unicellular hairs</td><td rowspan="1" colspan="1">subglabrous to sparsely tuberculate</td><td rowspan="1" colspan="1">sparsely tuberculate<sup>†</sup></td><td rowspan="1" colspan="1">moderately to densely pubescent with short simple unicellular hairs<sup>†</sup></td></tr><tr><td rowspan="1" colspan="1">Marginal wings width (mm)</td><td rowspan="1" colspan="1">0.2–0.7</td><td rowspan="1" colspan="1">0.2–0.3</td><td rowspan="1" colspan="1">approximately 0.5</td><td rowspan="1" colspan="1">0.5–0.8</td></tr><tr><td rowspan="1" colspan="1">No. of vittae</td><td rowspan="1" colspan="1">8 or 9</td><td rowspan="1" colspan="1">13–16</td><td rowspan="1" colspan="1">18–28</td><td rowspan="1" colspan="1">6</td></tr><tr><td rowspan="1" colspan="1">No. of vittae per vallecula / on commissure</td><td rowspan="1" colspan="1">1 or (2) / 4</td><td rowspan="1" colspan="1">3 / 4</td><td rowspan="1" colspan="1">3 or 4 / 6–12</td><td rowspan="1" colspan="1">1 / 2</td></tr></tbody></table><table-wrap-foot><fn><p>* Refer to the <xref ref-type="bibr" rid="B17">Park et al. (2017)</xref>, Flora of Korea, Vol. 5c. <tp:taxon-name><tp:taxon-name-part taxon-name-part-type="subclass">Rosidae</tp:taxon-name-part></tp:taxon-name>: <tp:taxon-name><tp:taxon-name-part taxon-name-part-type="family">Rhamnaceae</tp:taxon-name-part></tp:taxon-name> to <tp:taxon-name><tp:taxon-name-part taxon-name-part-type="family">Apiaceae</tp:taxon-name-part></tp:taxon-name>. <bold><sup>†</sup></bold> Newly updated description of mericarp surface in the present study.</p></fn></table-wrap-foot></table-wrap></tp:treatment-sec><ref-list><ref id="B17"><mixed-citation xmlns:xlink="http://www.w3.org/1999/xlink" xlink:type="simple"><person-group><name name-style="western"><surname>Park</surname><given-names>CW</given-names></name><name name-style="western"><surname>Lee</surname><given-names>BY</given-names></name><name name-style="western"><surname>Song</surname><given-names>JH</given-names></name><name name-style="western"><surname>Kim</surname><given-names>K</given-names></name></person-group> (<year>2017</year>) <article-title><italic><tp:taxon-name><tp:taxon-name-part taxon-name-part-type="genus">Peucedanum</tp:taxon-name-part></tp:taxon-name></italic> L.</article-title> In: Flora of Korea Editorial Committee  (<role>Eds</role>) <issue-title>Flora of Korea, Vol.</issue-title><source>5c. <tp:taxon-name><tp:taxon-name-part taxon-name-part-type="subclass">Rosidae</tp:taxon-name-part></tp:taxon-name>: <tp:taxon-name><tp:taxon-name-part taxon-name-part-type="family">Rhamnaceae</tp:taxon-name-part></tp:taxon-name> to <tp:taxon-name><tp:taxon-name-part taxon-name-part-type="family">Apiaceae</tp:taxon-name-part></tp:taxon-name>. Junghaengsa, Seoul</source>, <fpage>141</fpage>–<lpage>146</lpage>.</mixed-citation></ref><ref id="B5"><mixed-citation xmlns:xlink="http://www.w3.org/1999/xlink" xlink:type="simple">IUCN (<year>2022</year>) Guidelines for using the IUCN red list categories and criteria, version 15. Prepared by the standards and petitions committee. <ext-link xlink:href="https://www.iucnredlist.org/documents/RedListGuidelines.pdf" ext-link-type="uri" xlink:type="simple">https://www.iucnredlist.org/documents/RedListGuidelines.pdf</ext-link> [accessed 21.02.2022]</mixed-citation></ref><ref id="B7"><mixed-citation xmlns:xlink="http://www.w3.org/1999/xlink" xlink:type="simple"><person-group><name name-style="western"><surname>Kim</surname><given-names>JH</given-names></name><name name-style="western"><surname>Nam</surname><given-names>GH</given-names></name><name name-style="western"><surname>Lee</surname><given-names>SB</given-names></name><name name-style="western"><surname>Shin</surname><given-names>S</given-names></name><name name-style="western"><surname>Kim</surname><given-names>JS</given-names></name></person-group> (<year>2021</year>) <article-title>A checklist of vascular plants in limestone areas on the Korean Peninsula.</article-title><source>Korean Journal of Plant Taxonomy</source><volume>51</volume>(<issue>3</issue>): <fpage>250</fpage>–<lpage>293</lpage>. <ext-link xlink:href="10.11110/kjpt.2021.51.3.250" ext-link-type="doi" xlink:type="simple">https://doi.org/10.11110/kjpt.2021.51.3.250</ext-link></mixed-citation></ref><ref id="B14"><mixed-citation xmlns:xlink="http://www.w3.org/1999/xlink" xlink:type="simple"><person-group><name name-style="western"><surname>Ostroumova</surname><given-names>TA</given-names></name></person-group> (<year>2018</year>) <article-title>Fruit micromorphology in the <tp:taxon-name><tp:taxon-name-part taxon-name-part-type="family">Umbelliferae</tp:taxon-name-part></tp:taxon-name> of the Russian Far East.</article-title><source>Botanica Pacifica: Journal of Plant Science and Conservation</source><volume>7</volume>(<issue>1</issue>): <fpage>41</fpage>–<lpage>49</lpage>. <ext-link xlink:href="10.17581/bp.2018.07107" ext-link-type="doi" xlink:type="simple">https://doi.org/10.17581/bp.2018.07107</ext-link></mixed-citation></ref><ref id="B12"><mixed-citation xmlns:xlink="http://www.w3.org/1999/xlink" xlink:type="simple"><person-group><name name-style="western"><surname>Lee</surname><given-names>C</given-names></name><name name-style="western"><surname>Kim</surname><given-names>J</given-names></name><name name-style="western"><surname>Darshetkar</surname><given-names>AM</given-names></name><name name-style="western"><surname>Choudhary</surname><given-names>RK</given-names></name><name name-style="western"><surname>Park</surname><given-names>SH</given-names></name><name name-style="western"><surname>Lee</surname><given-names>J</given-names></name><name name-style="western"><surname>Choi</surname><given-names>S</given-names></name></person-group> (<year>2018</year>) <article-title>Mericarp morphology of the tribe <tp:taxon-name><tp:taxon-name-part taxon-name-part-type="tribe">Selineae</tp:taxon-name-part></tp:taxon-name> (<tp:taxon-name><tp:taxon-name-part taxon-name-part-type="family">Apiaceae</tp:taxon-name-part></tp:taxon-name>, <tp:taxon-name><tp:taxon-name-part taxon-name-part-type="subfamily">Apioideae</tp:taxon-name-part></tp:taxon-name>) and its taxonomic implications in Korea.</article-title><source>Bangladesh Journal of Plant Taxonomy</source><volume>25</volume>(<issue>2</issue>): <fpage>175</fpage>–<lpage>186</lpage>. <ext-link xlink:href="10.3329/bjpt.v25i2.39524" ext-link-type="doi" xlink:type="simple">https://doi.org/10.3329/bjpt.v25i2.39524</ext-link></mixed-citation></ref></ref-list></tp:taxon-treatment>
